# Supplementary material for: Effects of low-powered RF sweep between 0.01-20 GHz on female Aedes Aegypti mosquitoes: A collective behaviour analysis
Source: PLoS One. 2017 Jun 5;12(6):e0178766. doi: 10.1371/journal.pone.0178766 (PMC5459433; doi:10.1371/journal.pone.0178766)
Supplement: S1 Dataset — Added columns are highlighted corresponding to the time in seconds and the frequency, which is a function of the time in seconds. (XLSX) [file pone.0178766.s003.xlsx]

## Sheet: 20160819 - Control for Null
Version	Note: Testing on Antenna without being turned on
Location	CRAE
x-coordinate Boundary	0
y-coordinate Boundary	0
Threshold Value	148
Maximum Setup Frequency	Control
Chamber width
Chamber height
Timestamp	Absolute 24-hr Seconds	Time (s)	Unit Frequency	x Avg.	y Avg.
2016-08-19.15:41:09	56469	0	0	314	161
2016-08-19.15:41:11	56471	2	0	281	160
2016-08-19.15:41:13	56473	4	0	302	158
2016-08-19.15:41:15	56475	6	0	318	150
2016-08-19.15:41:17	56477	8	0	286	157
2016-08-19.15:41:19	56479	10	0	317	158
2016-08-19.15:41:21	56481	12	0	312	158
2016-08-19.15:41:23	56483	14	0	306	157
2016-08-19.15:41:25	56485	16	0	302	152
2016-08-19.15:41:27	56487	18	0	319	157
2016-08-19.15:41:28	56488	19	0	311	156
2016-08-19.15:41:30	56490	21	0	279	156
2016-08-19.15:41:32	56492	23	0	273	157
2016-08-19.15:41:34	56494	25	0	292	166
2016-08-19.15:41:36	56496	27	0	335	137
2016-08-19.15:41:38	56498	29	0	268	186
2016-08-19.15:41:40	56500	31	0	266	184
2016-08-19.15:41:42	56502	33	0	243	195
2016-08-19.15:41:44	56504	35	0	260	182
2016-08-19.15:41:46	56506	37	0	280	178
2016-08-19.15:41:48	56508	39	0	238	188
2016-08-19.15:41:50	56510	41	0	237	190
2016-08-19.15:41:52	56512	43	0	279	180
2016-08-19.15:41:54	56514	45	0	258	180
2016-08-19.15:41:56	56516	47	0	259	188
2016-08-19.15:41:58	56518	49	0	274	182
2016-08-19.15:42:00	56520	51	0	294	183
2016-08-19.15:42:02	56522	53	0	265	190
2016-08-19.15:42:04	56524	55	0	309	164
2016-08-19.15:42:06	56526	57	0	283	172
2016-08-19.15:42:08	56528	59	0	299	159
2016-08-19.15:42:09	56529	60	0	293	157
2016-08-19.15:42:12	56532	63	0	317	159
2016-08-19.15:42:14	56534	65	0	306	152
2016-08-19.15:42:16	56536	67	0	306	148
2016-08-19.15:42:18	56538	69	0	298	160
2016-08-19.15:42:20	56540	71	0	280	165
2016-08-19.15:42:22	56542	73	0	287	164
2016-08-19.15:42:24	56544	75	0	281	168
2016-08-19.15:42:26	56546	77	0	294	156
2016-08-19.15:42:28	56548	79	0	308	142
2016-08-19.15:42:30	56550	81	0	259	182
2016-08-19.15:42:32	56552	83	0	295	168
2016-08-19.15:42:34	56554	85	0	275	178
2016-08-19.15:42:36	56556	87	0	262	176
2016-08-19.15:42:38	56558	89	0	279	188
2016-08-19.15:42:40	56560	91	0	288	167
2016-08-19.15:42:42	56562	93	0	322	144
2016-08-19.15:42:44	56564	95	0	299	151
2016-08-19.15:42:46	56566	97	0	295	151
2016-08-19.15:42:48	56568	99	0	292	159
2016-08-19.15:42:50	56570	101	0	303	143
2016-08-19.15:42:52	56572	103	0	302	161
2016-08-19.15:42:54	56574	105	0	284	172
2016-08-19.15:42:56	56576	107	0	307	152
2016-08-19.15:42:57	56577	108	0	299	158
2016-08-19.15:42:59	56579	110	0	243	192
2016-08-19.15:43:01	56581	112	0	278	190
2016-08-19.15:43:03	56583	114	0	256	187
2016-08-19.15:43:05	56585	116	0	257	187
2016-08-19.15:43:07	56587	118	0	252	189
2016-08-19.15:43:09	56589	120	0	262	191
2016-08-19.15:43:11	56591	122	0	243	197
2016-08-19.15:43:12	56592	123	0	239	194
2016-08-19.15:43:14	56594	125	0	259	192
2016-08-19.15:43:16	56596	127	0	247	192
2016-08-19.15:43:18	56598	129	0	236	194
2016-08-19.15:43:20	56600	131	0	252	195
2016-08-19.15:43:22	56602	133	0	249	189
2016-08-19.15:43:24	56604	135	0	249	194
2016-08-19.15:43:25	56605	136	0	306	160
2016-08-19.15:43:28	56608	139	0	314	157
2016-08-19.15:43:30	56610	141	0	300	152
2016-08-19.15:43:32	56612	143	0	307	158
2016-08-19.15:43:34	56614	145	0	297	162
2016-08-19.15:43:36	56616	147	0	310	158
2016-08-19.15:43:38	56618	149	0	284	160
2016-08-19.15:43:40	56620	151	0	309	159
2016-08-19.15:43:42	56622	153	0	304	156
2016-08-19.15:43:44	56624	155	0	301	154
2016-08-19.15:43:46	56626	157	0	302	153
2016-08-19.15:43:48	56628	159	0	289	152
2016-08-19.15:43:50	56630	161	0	296	163
2016-08-19.15:43:52	56632	163	0	303	163
2016-08-19.15:43:54	56634	165	0	316	153
2016-08-19.15:43:56	56636	167	0	317	150
2016-08-19.15:43:58	56638	169	0	301	160
2016-08-19.15:44:00	56640	171	0	290	154
2016-08-19.15:44:02	56642	173	0	315	150
2016-08-19.15:44:06	56646	177	0	284	151
2016-08-19.15:44:11	56651	182	0	282	156
2016-08-19.15:44:13	56653	184	0	308	149
2016-08-19.15:44:15	56655	186	0	310	150
2016-08-19.15:44:19	56659	190	0	291	151
2016-08-19.15:44:20	56660	191	0	307	149
2016-08-19.15:44:22	56662	193	0	288	150
2016-08-19.15:44:24	56664	195	0	291	149
2016-08-19.15:44:26	56666	197	0	287	156
2016-08-19.15:44:28	56668	199	0	282	155
2016-08-19.15:44:30	56670	201	0	317	159
2016-08-19.15:44:32	56672	203	0	284	157
2016-08-19.15:44:34	56674	205	0	299	154
2016-08-19.15:44:36	56676	207	0	309	151
2016-08-19.15:44:38	56678	209	0	291	150
2016-08-19.15:44:40	56680	211	0	293	147
2016-08-19.15:44:43	56683	214	0	322	144
2016-08-19.15:44:45	56685	216	0	314	146
2016-08-19.15:44:47	56687	218	0	298	149
2016-08-19.15:44:50	56690	221	0	311	147
2016-08-19.15:44:52	56692	223	0	307	147
2016-08-19.15:44:54	56694	225	0	299	151
2016-08-19.15:44:56	56696	227	0	303	147
2016-08-19.15:44:58	56698	229	0	303	153
2016-08-19.15:45:01	56701	232	0	301	149
2016-08-19.15:45:03	56703	234	0	311	143
2016-08-19.15:45:05	56705	236	0	298	150
2016-08-19.15:45:07	56707	238	0	308	147
2016-08-19.15:45:09	56709	240	0	277	164
2016-08-19.15:45:11	56711	242	0	289	175
2016-08-19.15:45:12	56712	243	0	286	173
2016-08-19.15:45:14	56714	245	0	264	181
2016-08-19.15:45:16	56716	247	0	288	162
2016-08-19.15:45:18	56718	249	0	292	163
2016-08-19.15:45:20	56720	251	0	275	153
2016-08-19.15:45:23	56723	254	0	309	155
2016-08-19.15:45:25	56725	256	0	301	148
2016-08-19.15:45:27	56727	258	0	295	150
2016-08-19.15:45:29	56729	260	0	307	150
2016-08-19.15:45:31	56731	262	0	308	151
2016-08-19.15:45:34	56734	265	0	296	147
2016-08-19.15:45:36	56736	267	0	308	151
2016-08-19.15:45:38	56738	269	0	298	150
2016-08-19.15:45:40	56740	271	0	275	153
2016-08-19.15:45:42	56742	273	0	312	148
2016-08-19.15:45:45	56745	276	0	308	149
2016-08-19.15:45:47	56747	278	0	289	149
2016-08-19.15:45:49	56749	280	0	309	158
2016-08-19.15:45:51	56751	282	0	318	158
2016-08-19.15:45:52	56752	283	0	313	148
2016-08-19.15:45:54	56754	285	0	307	153
2016-08-19.15:45:56	56756	287	0	310	149
2016-08-19.15:45:58	56758	289	0	294	151
2016-08-19.15:46:00	56760	291	0	319	154
2016-08-19.15:46:02	56762	293	0	308	151
2016-08-19.15:46:04	56764	295	0	310	147
2016-08-19.15:46:05	56765	296	0	276	153
2016-08-19.15:46:07	56767	298	0	303	149
2016-08-19.15:46:09	56769	300	0	318	152
2016-08-19.15:46:11	56771	302	0	307	152
2016-08-19.15:46:13	56773	304	0	318	142
2016-08-19.15:46:15	56775	306	0	304	148
2016-08-19.15:46:17	56777	308	0	303	150
2016-08-19.15:46:18	56778	309	0	304	150
2016-08-19.15:46:20	56780	311	0	298	148
2016-08-19.15:46:22	56782	313	0	282	155
2016-08-19.15:46:24	56784	315	0	294	149
2016-08-19.15:46:26	56786	317	0	306	153
2016-08-19.15:46:28	56788	319	0	288	151
2016-08-19.15:46:29	56789	320	0	299	153
2016-08-19.15:46:31	56791	322	0	294	160
2016-08-19.15:46:33	56793	324	0	291	159
2016-08-19.15:46:35	56795	326	0	302	154
2016-08-19.15:46:37	56797	328	0	293	163
2016-08-19.15:46:39	56799	330	0	285	179
2016-08-19.15:46:41	56801	332	0	312	168
2016-08-19.15:46:42	56802	333	0	308	145
2016-08-19.15:46:44	56804	335	0	265	180
2016-08-19.15:46:46	56806	337	0	288	177
2016-08-19.15:46:48	56808	339	0	294	181
2016-08-19.15:46:50	56810	341	0	282	181
2016-08-19.15:46:52	56812	343	0	274	172
2016-08-19.15:46:54	56814	345	0	288	180
2016-08-19.15:46:55	56815	346	0	268	180
2016-08-19.15:46:57	56817	348	0	274	183
2016-08-19.15:46:59	56819	350	0	248	200
2016-08-19.15:47:01	56821	352	0	276	188
2016-08-19.15:47:03	56823	354	0	253	188
2016-08-19.15:47:05	56825	356	0	278	178
2016-08-19.15:47:06	56826	357	0	259	193
2016-08-19.15:47:08	56828	359	0	254	185
2016-08-19.15:47:10	56830	361	0	264	186
2016-08-19.15:47:12	56832	363	0	279	176
2016-08-19.15:47:14	56834	365	0	273	174
2016-08-19.15:47:16	56836	367	0	275	179
2016-08-19.15:47:18	56838	369	0	272	182
2016-08-19.15:47:20	56840	371	0	267	183
2016-08-19.15:47:21	56841	372	0	236	213
2016-08-19.15:47:23	56843	374	0	262	195
2016-08-19.15:47:25	56845	376	0	252	176
2016-08-19.15:47:27	56847	378	0	283	176
2016-08-19.15:47:29	56849	380	0	281	179
2016-08-19.15:47:31	56851	382	0	292	174
2016-08-19.15:47:33	56853	384	0	252	186
2016-08-19.15:47:34	56854	385	0	261	182
2016-08-19.15:47:36	56856	387	0	283	171
2016-08-19.15:47:38	56858	389	0	307	171
2016-08-19.15:47:40	56860	391	0	295	170
2016-08-19.15:47:42	56862	393	0	292	162
2016-08-19.15:47:44	56864	395	0	249	193
2016-08-19.15:47:45	56865	396	0	251	189
2016-08-19.15:47:47	56867	398	0	272	186
2016-08-19.15:47:49	56869	400	0	269	185
2016-08-19.15:47:51	56871	402	0	252	185
2016-08-19.15:47:53	56873	404	0	269	185
2016-08-19.15:47:55	56875	406	0	274	179
2016-08-19.15:47:56	56876	407	0	276	187
2016-08-19.15:47:58	56878	409	0	269	185
2016-08-19.15:48:00	56880	411	0	242	190
2016-08-19.15:48:02	56882	413	0	262	187
2016-08-19.15:48:04	56884	415	0	234	192
2016-08-19.15:48:06	56886	417	0	258	186
2016-08-19.15:48:08	56888	419	0	255	185
2016-08-19.15:48:09	56889	420	0	243	194
2016-08-19.15:48:11	56891	422	0	269	185
2016-08-19.15:48:13	56893	424	0	268	187
2016-08-19.15:48:15	56895	426	0	263	184
2016-08-19.15:48:17	56897	428	0	274	185
2016-08-19.15:48:19	56899	430	0	272	185
2016-08-19.15:48:21	56901	432	0	261	189
2016-08-19.15:48:22	56902	433	0	262	189
2016-08-19.15:48:24	56904	435	0	260	188
2016-08-19.15:48:26	56906	437	0	271	180
2016-08-19.15:48:28	56908	439	0	281	185
2016-08-19.15:48:30	56910	441	0	264	183
2016-08-19.15:48:32	56912	443	0	263	189
2016-08-19.15:48:34	56914	445	0	271	192
2016-08-19.15:48:36	56916	447	0	281	186
2016-08-19.15:48:37	56917	448	0	256	174
2016-08-19.15:48:39	56919	450	0	296	185
2016-08-19.15:48:41	56921	452	0	254	193
2016-08-19.15:48:43	56923	454	0	260	189
2016-08-19.15:48:45	56925	456	0	262	186
2016-08-19.15:48:47	56927	458	0	262	184
2016-08-19.15:48:48	56928	459	0	275	181
2016-08-19.15:48:50	56930	461	0	263	190
2016-08-19.15:48:52	56932	463	0	273	186
2016-08-19.15:48:54	56934	465	0	277	184
2016-08-19.15:48:56	56936	467	0	250	186
2016-08-19.15:48:58	56938	469	0	269	189
2016-08-19.15:49:00	56940	471	0	282	175
2016-08-19.15:49:02	56942	473	0	278	184
2016-08-19.15:49:04	56944	475	0	255	193
2016-08-19.15:49:05	56945	476	0	270	188
2016-08-19.15:49:07	56947	478	0	263	185
2016-08-19.15:49:09	56949	480	0	263	189
2016-08-19.15:49:11	56951	482	0	269	183
2016-08-19.15:49:13	56953	484	0	254	183
2016-08-19.15:49:15	56955	486	0	263	190
2016-08-19.15:49:17	56957	488	0	263	187
2016-08-19.15:49:19	56959	490	0	267	187
2016-08-19.15:49:20	56960	491	0	275	186
2016-08-19.15:49:22	56962	493	0	253	189
2016-08-19.15:49:24	56964	495	0	283	184
2016-08-19.15:49:26	56966	497	0	267	187
2016-08-19.15:49:28	56968	499	0	278	192
2016-08-19.15:49:30	56970	501	0	265	192
2016-08-19.15:49:32	56972	503	0	273	188
2016-08-19.15:49:34	56974	505	0	292	178
2016-08-19.15:49:35	56975	506	0	252	190
2016-08-19.15:49:37	56977	508	0	258	189
2016-08-19.15:49:39	56979	510	0	266	181
2016-08-19.15:49:41	56981	512	0	281	183
2016-08-19.15:49:43	56983	514	0	266	188
2016-08-19.15:49:45	56985	516	0	248	189
2016-08-19.15:49:47	56987	518	0	278	187
2016-08-19.15:49:48	56988	519	0	275	185
2016-08-19.15:49:50	56990	521	0	264	189
2016-08-19.15:49:52	56992	523	0	264	183
2016-08-19.15:49:54	56994	525	0	257	186
2016-08-19.15:49:56	56996	527	0	264	183
2016-08-19.15:49:58	56998	529	0	279	183
2016-08-19.15:50:00	57000	531	0	246	183
2016-08-19.15:50:02	57002	533	0	259	183
2016-08-19.15:50:03	57003	534	0	272	183
2016-08-19.15:50:05	57005	536	0	295	182
2016-08-19.15:50:07	57007	538	0	284	183
2016-08-19.15:50:09	57009	540	0	261	188
2016-08-19.15:50:11	57011	542	0	268	187
2016-08-19.15:50:13	57013	544	0	263	185
2016-08-19.15:50:15	57015	546	0	272	183
2016-08-19.15:50:16	57016	547	0	270	190
2016-08-19.15:50:18	57018	549	0	281	187
2016-08-19.15:50:20	57020	551	0	251	191
2016-08-19.15:50:22	57022	553	0	252	184
2016-08-19.15:50:24	57024	555	0	267	182
2016-08-19.15:50:26	57026	557	0	272	190
2016-08-19.15:50:27	57027	558	0	257	182
2016-08-19.15:50:29	57029	560	0	255	188
2016-08-19.15:50:31	57031	562	0	266	181
2016-08-19.15:50:33	57033	564	0	262	185
2016-08-19.15:50:35	57035	566	0	256	190
2016-08-19.15:50:37	57037	568	0	227	182
2016-08-19.15:50:39	57039	570	0	260	184
2016-08-19.15:50:40	57040	571	0	255	189
2016-08-19.15:50:42	57042	573	0	255	187
2016-08-19.15:50:44	57044	575	0	248	187
2016-08-19.15:50:46	57046	577	0	255	187
2016-08-19.15:50:48	57048	579	0	277	178
2016-08-19.15:50:50	57050	581	0	275	190
2016-08-19.15:50:51	57051	582	0	254	185
2016-08-19.15:50:53	57053	584	0	274	183
2016-08-19.15:50:55	57055	586	0	276	186
2016-08-19.15:50:57	57057	588	0	267	183
2016-08-19.15:50:59	57059	590	0	276	190
2016-08-19.15:51:00	57060	591	0	253	186
2016-08-19.15:51:02	57062	593	0	226	192
2016-08-19.15:51:04	57064	595	0	250	191
2016-08-19.15:51:06	57066	597	0	250	189
2016-08-19.15:51:08	57068	599	0	276	189
2016-08-19.15:51:10	57070	601	0	278	187
2016-08-19.15:51:12	57072	603	0	255	184
2016-08-19.15:51:13	57073	604	0	275	182
2016-08-19.15:51:15	57075	606	0	239	183
2016-08-19.15:51:17	57077	608	0	271	185
2016-08-19.15:51:19	57079	610	0	264	183
2016-08-19.15:51:21	57081	612	0	263	188
2016-08-19.15:51:23	57083	614	0	268	188
2016-08-19.15:51:25	57085	616	0	263	186
2016-08-19.15:51:27	57087	618	0	257	191
2016-08-19.15:51:28	57088	619	0	285	178
2016-08-19.15:51:30	57090	621	0	279	184
2016-08-19.15:51:51	57111	642	0	1	1
2016-08-19.15:52:13	57133	664	0	1	1
2016-08-19.15:52:35	57155	686	0	1	1
2016-08-19.15:52:56	57176	707	0	1	1
2016-08-19.15:53:18	57198	729	0	1	1
2016-08-19.15:53:39	57219	750	0	1	1
2016-08-19.15:54:01	57241	772	0	1	1
2016-08-19.15:54:22	57262	793	0	1	1
2016-08-19.15:54:44	57284	815	0	1	1
2016-08-19.15:55:05	57305	836	0	1	1
2016-08-19.15:55:26	57326	857	0	1	1
2016-08-19.15:55:48	57348	879	0	1	1
2016-08-19.15:56:09	57369	900	0	1	1
2016-08-19.15:56:31	57391	922	0	1	1
2016-08-19.15:56:52	57412	943	0	1	1
2016-08-19.15:57:14	57434	965	0	1	1
2016-08-19.15:57:36	57456	987	0	1	1
2016-08-19.15:57:46	57466	997	0	302	146
2016-08-19.15:57:48	57468	999	0	257	198
2016-08-19.15:57:50	57470	1001	0	248	199
2016-08-19.15:57:52	57472	1003	0	258	193
2016-08-19.15:57:54	57474	1005	0	284	186
2016-08-19.15:57:56	57476	1007	0	274	187
2016-08-19.15:57:58	57478	1009	0	275	185
2016-08-19.15:58:00	57480	1011	0	253	202
2016-08-19.15:58:02	57482	1013	0	264	193
2016-08-19.15:58:04	57484	1015	0	255	195
2016-08-19.15:58:07	57487	1018	0	261	189
2016-08-19.15:58:09	57489	1020	0	266	197
2016-08-19.15:58:11	57491	1022	0	245	190
2016-08-19.15:58:13	57493	1024	0	257	204
2016-08-19.15:58:15	57495	1026	0	321	137
2016-08-19.15:58:17	57497	1028	0	275	176
2016-08-19.15:58:19	57499	1030	0	269	181
2016-08-19.15:58:21	57501	1032	0	279	180
2016-08-19.15:58:23	57503	1034	0	278	192
2016-08-19.15:58:24	57504	1035	0	269	179
2016-08-19.15:58:26	57506	1037	0	274	184
2016-08-19.15:58:28	57508	1039	0	254	186
2016-08-19.15:58:30	57510	1041	0	288	180
2016-08-19.15:58:32	57512	1043	0	262	183
2016-08-19.15:58:34	57514	1045	0	283	182
2016-08-19.15:58:35	57515	1046	0	257	195
2016-08-19.15:58:37	57517	1048	0	286	182
2016-08-19.15:58:39	57519	1050	0	262	190
2016-08-19.15:58:41	57521	1052	0	250	189
2016-08-19.15:58:43	57523	1054	0	260	184
2016-08-19.15:58:45	57525	1056	0	283	180
2016-08-19.15:58:46	57526	1057	0	262	183
2016-08-19.15:58:48	57528	1059	0	259	188
2016-08-19.15:58:50	57530	1061	0	258	183
2016-08-19.15:58:52	57532	1063	0	287	186
2016-08-19.15:58:54	57534	1065	0	281	188
2016-08-19.15:58:56	57536	1067	0	283	171
2016-08-19.15:58:57	57537	1068	0	278	184
2016-08-19.15:58:59	57539	1070	0	263	182
2016-08-19.15:59:01	57541	1072	0	272	186
2016-08-19.15:59:03	57543	1074	0	256	183
2016-08-19.15:59:05	57545	1076	0	260	185
2016-08-19.15:59:07	57547	1078	0	266	179
2016-08-19.15:59:09	57549	1080	0	259	188
2016-08-19.15:59:11	57551	1082	0	274	181
2016-08-19.15:59:12	57552	1083	0	255	187
2016-08-19.15:59:14	57554	1085	0	274	187
2016-08-19.15:59:16	57556	1087	0	284	181
2016-08-19.15:59:18	57558	1089	0	276	182
2016-08-19.15:59:20	57560	1091	0	292	177
2016-08-19.15:59:22	57562	1093	0	286	181
2016-08-19.15:59:24	57564	1095	0	274	176
2016-08-19.15:59:26	57566	1097	0	269	186
2016-08-19.15:59:27	57567	1098	0	256	179
2016-08-19.15:59:29	57569	1100	0	272	176
2016-08-19.15:59:31	57571	1102	0	267	183
2016-08-19.15:59:33	57573	1104	0	260	185
2016-08-19.15:59:35	57575	1106	0	267	181
2016-08-19.15:59:37	57577	1108	0	277	184
2016-08-19.15:59:38	57578	1109	0	269	180
2016-08-19.15:59:40	57580	1111	0	263	182
2016-08-19.15:59:42	57582	1113	0	284	179
2016-08-19.15:59:44	57584	1115	0	275	178
2016-08-19.15:59:46	57586	1117	0	255	183
2016-08-19.15:59:48	57588	1119	0	288	189
2016-08-19.15:59:50	57590	1121	0	288	177
2016-08-19.15:59:52	57592	1123	0	258	187
2016-08-19.15:59:54	57594	1125	0	274	183
2016-08-19.15:59:55	57595	1126	0	288	176
2016-08-19.15:59:57	57597	1128	0	278	180
2016-08-19.15:59:59	57599	1130	0	291	175
2016-08-19.16:00:01	57601	1132	0	291	174
2016-08-19.16:00:03	57603	1134	0	256	184
2016-08-19.16:00:05	57605	1136	0	267	173
2016-08-19.16:00:06	57606	1137	0	280	180
2016-08-19.16:00:08	57608	1139	0	258	184
2016-08-19.16:00:10	57610	1141	0	255	191
2016-08-19.16:00:12	57612	1143	0	290	176
2016-08-19.16:00:14	57614	1145	0	267	184
2016-08-19.16:00:16	57616	1147	0	251	182
2016-08-19.16:00:18	57618	1149	0	262	183
2016-08-19.16:00:20	57620	1151	0	261	187
2016-08-19.16:00:21	57621	1152	0	288	179
2016-08-19.16:00:23	57623	1154	0	287	181
2016-08-19.16:00:25	57625	1156	0	284	180
2016-08-19.16:00:27	57627	1158	0	269	178
2016-08-19.16:00:29	57629	1160	0	256	182
2016-08-19.16:00:31	57631	1162	0	273	187
2016-08-19.16:00:33	57633	1164	0	263	183
2016-08-19.16:00:34	57634	1165	0	259	177
2016-08-19.16:00:36	57636	1167	0	261	181
2016-08-19.16:00:38	57638	1169	0	264	180
2016-08-19.16:00:40	57640	1171	0	253	185
2016-08-19.16:00:42	57642	1173	0	266	187
2016-08-19.16:00:44	57644	1175	0	273	178
2016-08-19.16:00:46	57646	1177	0	241	181
2016-08-19.16:00:47	57647	1178	0	243	187
2016-08-19.16:00:49	57649	1180	0	290	176
2016-08-19.16:00:51	57651	1182	0	282	181
2016-08-19.16:00:53	57653	1184	0	255	191
2016-08-19.16:00:55	57655	1186	0	268	183
2016-08-19.16:00:57	57657	1188	0	288	186
2016-08-19.16:00:59	57659	1190	0	271	179
2016-08-19.16:01:01	57661	1192	0	287	178
2016-08-19.16:01:02	57662	1193	0	235	194
2016-08-19.16:01:04	57664	1195	0	261	175
2016-08-19.16:01:06	57666	1197	0	274	181
2016-08-19.16:01:08	57668	1199	0	264	179
2016-08-19.16:01:10	57670	1201	0	263	182
2016-08-19.16:01:12	57672	1203	0	259	187
2016-08-19.16:01:14	57674	1205	0	286	183
2016-08-19.16:01:15	57675	1206	0	272	183
2016-08-19.16:01:17	57677	1208	0	246	187
2016-08-19.16:01:19	57679	1210	0	273	181
2016-08-19.16:01:21	57681	1212	0	277	188
2016-08-19.16:01:23	57683	1214	0	266	183
2016-08-19.16:01:25	57685	1216	0	254	187
2016-08-19.16:01:27	57687	1218	0	276	186
2016-08-19.16:01:29	57689	1220	0	262	185
2016-08-19.16:01:30	57690	1221	0	285	181
2016-08-19.16:01:32	57692	1223	0	270	182
2016-08-19.16:01:34	57694	1225	0	251	186
2016-08-19.16:01:36	57696	1227	0	265	179
2016-08-19.16:01:38	57698	1229	0	285	179
2016-08-19.16:01:40	57700	1231	0	285	178
2016-08-19.16:01:41	57701	1232	0	278	178
2016-08-19.16:01:43	57703	1234	0	261	184
2016-08-19.16:01:45	57705	1236	0	277	179
2016-08-19.16:01:47	57707	1238	0	287	180
2016-08-19.16:01:49	57709	1240	0	255	184
2016-08-19.16:01:51	57711	1242	0	291	181
2016-08-19.16:01:53	57713	1244	0	273	180
2016-08-19.16:01:54	57714	1245	0	249	190
2016-08-19.16:01:56	57716	1247	0	258	190
2016-08-19.16:01:58	57718	1249	0	272	182
2016-08-19.16:02:00	57720	1251	0	262	185
2016-08-19.16:02:02	57722	1253	0	265	183
2016-08-19.16:02:04	57724	1255	0	267	175
2016-08-19.16:02:06	57726	1257	0	280	183
2016-08-19.16:02:08	57728	1259	0	289	180
2016-08-19.16:02:09	57729	1260	0	281	179
2016-08-19.16:02:11	57731	1262	0	271	178
2016-08-19.16:02:13	57733	1264	0	278	176
2016-08-19.16:02:15	57735	1266	0	277	183
2016-08-19.16:02:17	57737	1268	0	266	187
2016-08-19.16:02:19	57739	1270	0	264	183
2016-08-19.16:02:21	57741	1272	0	292	176
2016-08-19.16:02:22	57742	1273	0	261	183
2016-08-19.16:02:24	57744	1275	0	259	183
2016-08-19.16:02:26	57746	1277	0	238	191
2016-08-19.16:02:28	57748	1279	0	275	182
2016-08-19.16:02:30	57750	1281	0	279	178
2016-08-19.16:02:32	57752	1283	0	274	179
2016-08-19.16:02:34	57754	1285	0	261	184
2016-08-19.16:02:35	57755	1286	0	256	182
2016-08-19.16:02:37	57757	1288	0	284	182
2016-08-19.16:02:39	57759	1290	0	264	179
2016-08-19.16:02:41	57761	1292	0	251	188
2016-08-19.16:02:43	57763	1294	0	251	184
2016-08-19.16:02:45	57765	1296	0	276	188
2016-08-19.16:02:47	57767	1298	0	267	186
2016-08-19.16:02:49	57769	1300	0	261	182
2016-08-19.16:02:50	57770	1301	0	262	182
2016-08-19.16:02:52	57772	1303	0	252	184
2016-08-19.16:02:54	57774	1305	0	269	181
2016-08-19.16:02:56	57776	1307	0	279	179
2016-08-19.16:02:58	57778	1309	0	278	186
2016-08-19.16:03:00	57780	1311	0	267	183
2016-08-19.16:03:02	57782	1313	0	260	185
2016-08-19.16:03:04	57784	1315	0	279	186
2016-08-19.16:03:05	57785	1316	0	251	191
2016-08-19.16:03:07	57787	1318	0	291	167
2016-08-19.16:03:09	57789	1320	0	248	205
2016-08-19.16:03:11	57791	1322	0	268	203
2016-08-19.16:03:13	57793	1324	0	276	189
2016-08-19.16:03:32	57812	1343	0	1	1
2016-08-19.16:03:50	57830	1361	0	316	162
2016-08-19.16:03:52	57832	1363	0	314	159
2016-08-19.16:03:53	57833	1364	0	313	144
2016-08-19.16:03:55	57835	1366	0	295	158
2016-08-19.16:03:57	57837	1368	0	319	152
2016-08-19.16:03:59	57839	1370	0	270	180
2016-08-19.16:04:01	57841	1372	0	274	175
2016-08-19.16:04:03	57843	1374	0	290	180
2016-08-19.16:04:05	57845	1376	0	290	171
2016-08-19.16:04:06	57846	1377	0	260	179
2016-08-19.16:04:08	57848	1379	0	259	182
2016-08-19.16:04:10	57850	1381	0	281	178
2016-08-19.16:04:12	57852	1383	0	272	178
2016-08-19.16:04:14	57854	1385	0	275	178
2016-08-19.16:04:16	57856	1387	0	285	173
2016-08-19.16:04:18	57858	1389	0	280	175
2016-08-19.16:04:20	57860	1391	0	274	176
2016-08-19.16:04:22	57862	1393	0	293	171
2016-08-19.16:04:23	57863	1394	0	276	180
2016-08-19.16:04:25	57865	1396	0	267	180
2016-08-19.16:04:27	57867	1398	0	285	183
2016-08-19.16:04:29	57869	1400	0	288	182
2016-08-19.16:04:31	57871	1402	0	292	182
2016-08-19.16:04:33	57873	1404	0	262	178
2016-08-19.16:04:35	57875	1406	0	263	183
2016-08-19.16:04:36	57876	1407	0	288	179
2016-08-19.16:04:38	57878	1409	0	273	173
2016-08-19.16:04:40	57880	1411	0	276	177
2016-08-19.16:04:42	57882	1413	0	274	173
2016-08-19.16:04:44	57884	1415	0	263	183
2016-08-19.16:04:46	57886	1417	0	284	176
2016-08-19.16:04:48	57888	1419	0	281	177
2016-08-19.16:04:50	57890	1421	0	294	180
2016-08-19.16:04:52	57892	1423	0	262	178
2016-08-19.16:04:53	57893	1424	0	260	177
2016-08-19.16:04:55	57895	1426	0	274	179
2016-08-19.16:04:57	57897	1428	0	281	177
2016-08-19.16:04:59	57899	1430	0	270	184
2016-08-19.16:05:01	57901	1432	0	274	177
2016-08-19.16:05:03	57903	1434	0	273	180
2016-08-19.16:05:05	57905	1436	0	275	175
2016-08-19.16:05:07	57907	1438	0	272	177
2016-08-19.16:05:09	57909	1440	0	277	182
2016-08-19.16:05:10	57910	1441	0	278	174
2016-08-19.16:05:12	57912	1443	0	287	174
2016-08-19.16:05:14	57914	1445	0	287	179
2016-08-19.16:05:16	57916	1447	0	278	180
2016-08-19.16:05:18	57918	1449	0	264	177
2016-08-19.16:05:20	57920	1451	0	292	173
2016-08-19.16:05:22	57922	1453	0	285	175
2016-08-19.16:05:23	57923	1454	0	277	171
2016-08-19.16:05:25	57925	1456	0	285	180
2016-08-19.16:05:27	57927	1458	0	279	176
2016-08-19.16:05:29	57929	1460	0	306	174
2016-08-19.16:05:31	57931	1462	0	288	184
2016-08-19.16:05:33	57933	1464	0	294	173
2016-08-19.16:05:35	57935	1466	0	304	175
2016-08-19.16:05:37	57937	1468	0	275	176
2016-08-19.16:05:38	57938	1469	0	281	173
2016-08-19.16:05:40	57940	1471	0	264	182
2016-08-19.16:05:42	57942	1473	0	269	181
2016-08-19.16:05:44	57944	1475	0	275	178
2016-08-19.16:05:46	57946	1477	0	265	179
2016-08-19.16:05:48	57948	1479	0	267	178
2016-08-19.16:05:50	57950	1481	0	273	179
2016-08-19.16:05:52	57952	1483	0	278	182
2016-08-19.16:05:54	57954	1485	0	285	170
2016-08-19.16:05:55	57955	1486	0	267	183
2016-08-19.16:05:57	57957	1488	0	270	179
2016-08-19.16:05:59	57959	1490	0	283	181
2016-08-19.16:06:01	57961	1492	0	277	180
2016-08-19.16:06:03	57963	1494	0	286	177
2016-08-19.16:06:05	57965	1496	0	283	183
2016-08-19.16:06:07	57967	1498	0	280	179
2016-08-19.16:06:09	57969	1500	0	300	176
2016-08-19.16:06:10	57970	1501	0	256	181
2016-08-19.16:06:12	57972	1503	0	259	183
2016-08-19.16:06:14	57974	1505	0	261	184
2016-08-19.16:06:16	57976	1507	0	289	171
2016-08-19.16:06:18	57978	1509	0	308	170
2016-08-19.16:06:20	57980	1511	0	270	179
2016-08-19.16:06:22	57982	1513	0	286	172
2016-08-19.16:06:24	57984	1515	0	274	178
2016-08-19.16:06:26	57986	1517	0	277	179
2016-08-19.16:06:28	57988	1519	0	291	166
2016-08-19.16:06:30	57990	1521	0	272	178
2016-08-19.16:06:31	57991	1522	0	286	172
2016-08-19.16:06:33	57993	1524	0	296	173
2016-08-19.16:06:35	57995	1526	0	297	178
2016-08-19.16:06:37	57997	1528	0	280	180
2016-08-19.16:06:39	57999	1530	0	263	183
2016-08-19.16:06:41	58001	1532	0	253	181
2016-08-19.16:06:43	58003	1534	0	288	182
2016-08-19.16:06:44	58004	1535	0	293	173
2016-08-19.16:06:46	58006	1537	0	273	187
2016-08-19.16:06:48	58008	1539	0	282	176
2016-08-19.16:06:50	58010	1541	0	271	179
2016-08-19.16:06:52	58012	1543	0	280	182
2016-08-19.16:06:54	58014	1545	0	283	180
2016-08-19.16:06:56	58016	1547	0	264	176
2016-08-19.16:06:58	58018	1549	0	263	186
2016-08-19.16:06:59	58019	1550	0	277	181
2016-08-19.16:07:01	58021	1552	0	278	178
2016-08-19.16:07:03	58023	1554	0	288	181
2016-08-19.16:07:05	58025	1556	0	301	172
2016-08-19.16:07:07	58027	1558	0	272	181
2016-08-19.16:07:09	58029	1560	0	282	177
2016-08-19.16:07:11	58031	1562	0	281	184
2016-08-19.16:07:13	58033	1564	0	287	180
2016-08-19.16:07:14	58034	1565	0	271	181
2016-08-19.16:07:16	58036	1567	0	277	178
2016-08-19.16:07:18	58038	1569	0	288	175
2016-08-19.16:07:20	58040	1571	0	283	179
2016-08-19.16:07:22	58042	1573	0	287	178
2016-08-19.16:07:24	58044	1575	0	255	189
2016-08-19.16:07:26	58046	1577	0	257	183
2016-08-19.16:07:28	58048	1579	0	286	179
2016-08-19.16:07:30	58050	1581	0	271	185
2016-08-19.16:07:32	58052	1583	0	288	183
2016-08-19.16:07:33	58053	1584	0	255	180
2016-08-19.16:07:35	58055	1586	0	301	180
2016-08-19.16:07:37	58057	1588	0	257	182
2016-08-19.16:07:39	58059	1590	0	248	180
2016-08-19.16:07:41	58061	1592	0	282	179
2016-08-19.16:07:43	58063	1594	0	250	186
2016-08-19.16:07:45	58065	1596	0	259	183
2016-08-19.16:07:47	58067	1598	0	243	191
2016-08-19.16:07:48	58068	1599	0	268	182
2016-08-19.16:07:50	58070	1601	0	287	180
2016-08-19.16:07:52	58072	1603	0	252	191
2016-08-19.16:07:54	58074	1605	0	282	181
2016-08-19.16:07:56	58076	1607	0	256	186
2016-08-19.16:07:58	58078	1609	0	269	183
2016-08-19.16:08:00	58080	1611	0	278	183
2016-08-19.16:08:02	58082	1613	0	288	181
2016-08-19.16:08:04	58084	1615	0	288	176
2016-08-19.16:08:06	58086	1617	0	274	176
2016-08-19.16:08:07	58087	1618	0	307	173
2016-08-19.16:08:09	58089	1620	0	258	183
2016-08-19.16:08:11	58091	1622	0	287	178
2016-08-19.16:08:13	58093	1624	0	290	178
2016-08-19.16:08:15	58095	1626	0	287	181
2016-08-19.16:08:17	58097	1628	0	272	182
2016-08-19.16:08:19	58099	1630	0	268	186
2016-08-19.16:08:20	58100	1631	0	253	182
2016-08-19.16:08:22	58102	1633	0	284	176
2016-08-19.16:08:24	58104	1635	0	273	178
2016-08-19.16:08:26	58106	1637	0	269	181
2016-08-19.16:08:28	58108	1639	0	265	181
2016-08-19.16:08:30	58110	1641	0	275	186
2016-08-19.16:08:32	58112	1643	0	259	181
2016-08-19.16:08:34	58114	1645	0	309	174
2016-08-19.16:08:36	58116	1647	0	266	180
2016-08-19.16:08:37	58117	1648	0	281	183
2016-08-19.16:08:39	58119	1650	0	251	190
2016-08-19.16:08:41	58121	1652	0	267	180
2016-08-19.16:08:43	58123	1654	0	271	178
2016-08-19.16:08:45	58125	1656	0	253	178
2016-08-19.16:08:47	58127	1658	0	277	183
2016-08-19.16:08:49	58129	1660	0	277	175
2016-08-19.16:08:59	58139	1670	0	1	1
2016-08-19.16:09:21	58161	1692	0	1	1
2016-08-19.16:09:43	58183	1714	0	1	1
2016-08-19.16:10:05	58205	1736	0	1	1
2016-08-19.16:10:26	58226	1757	0	1	1
2016-08-19.16:10:48	58248	1779	0	1	1
2016-08-19.16:11:10	58270	1801	0	1	1
2016-08-19.16:11:31	58291	1822	0	1	1
2016-08-19.16:11:53	58313	1844	0	1	1
2016-08-19.16:12:15	58335	1866	0	1	1
2016-08-19.16:12:36	58356	1887	0	1	1
2016-08-19.16:12:58	58378	1909	0	1	1
2016-08-19.16:13:20	58400	1931	0	1	1
2016-08-19.16:13:42	58422	1953	0	1	1
2016-08-19.16:14:03	58443	1974	0	1	1
2016-08-19.16:14:25	58465	1996	0	1	1
2016-08-19.16:14:47	58487	2018	0	1	1
2016-08-19.16:15:08	58508	2039	0	1	1
2016-08-19.16:15:30	58530	2061	0	1	1
2016-08-19.16:15:52	58552	2083	0	1	1
2016-08-19.16:16:14	58574	2105	0	1	1
2016-08-19.16:16:35	58595	2126	0	1	1
2016-08-19.16:16:57	58617	2148	0	1	1
2016-08-19.16:17:18	58638	2169	0	1	1
2016-08-19.16:17:40	58660	2191	0	1	1
2016-08-19.16:18:01	58681	2212	0	1	1
2016-08-19.16:18:23	58703	2234	0	1	1
2016-08-19.16:18:45	58725	2256	0	1	1
2016-08-19.16:19:06	58746	2277	0	1	1
2016-08-19.16:19:28	58768	2299	0	1	1
2016-08-19.16:19:49	58789	2320	0	1	1
2016-08-19.16:20:11	58811	2342	0	1	1
2016-08-19.16:20:33	58833	2364	0	1	1
2016-08-19.16:20:54	58854	2385	0	1	1
2016-08-19.16:21:16	58876	2407	0	1	1
2016-08-19.16:21:37	58897	2428	0	1	1
2016-08-19.16:21:59	58919	2450	0	1	1
2016-08-19.16:22:20	58940	2471	0	1	1
2016-08-19.16:22:42	58962	2493	0	1	1
2016-08-19.16:23:05	58985	2516	0	1	1
2016-08-19.16:23:27	59007	2538	0	1	1
2016-08-19.16:23:48	59028	2559	0	1	1
2016-08-19.16:24:10	59050	2581	0	1	1
2016-08-19.16:24:32	59072	2603	0	1	1
2016-08-19.16:24:53	59093	2624	0	1	1
2016-08-19.16:25:09	59109	2640	0	301	154
2016-08-19.16:25:12	59112	2643	0	282	165
2016-08-19.16:25:14	59114	2645	0	305	149
2016-08-19.16:25:15	59115	2646	0	308	151
2016-08-19.16:25:18	59118	2649	0	294	155
2016-08-19.16:25:20	59120	2651	0	302	154
2016-08-19.16:25:22	59122	2653	0	304	152
2016-08-19.16:25:24	59124	2655	0	315	149
2016-08-19.16:25:25	59125	2656	0	306	152
2016-08-19.16:25:28	59128	2659	0	285	161
2016-08-19.16:25:30	59130	2661	0	291	160
2016-08-19.16:25:32	59132	2663	0	293	152
2016-08-19.16:25:34	59134	2665	0	312	152
2016-08-19.16:25:35	59135	2666	0	321	150
2016-08-19.16:25:37	59137	2668	0	303	147
2016-08-19.16:25:39	59139	2670	0	298	154
2016-08-19.16:25:42	59142	2673	0	310	147
2016-08-19.16:25:44	59144	2675	0	286	150
2016-08-19.16:25:46	59146	2677	0	296	155
2016-08-19.16:25:48	59148	2679	0	290	149
2016-08-19.16:25:50	59150	2681	0	300	161
2016-08-19.16:25:52	59152	2683	0	335	143
2016-08-19.16:25:54	59154	2685	0	282	176
2016-08-19.16:25:56	59156	2687	0	281	174
2016-08-19.16:25:57	59157	2688	0	294	176
2016-08-19.16:25:59	59159	2690	0	284	178
2016-08-19.16:26:01	59161	2692	0	277	175
2016-08-19.16:26:03	59163	2694	0	277	181
2016-08-19.16:26:05	59165	2696	0	289	171
2016-08-19.16:26:07	59167	2698	0	246	187
2016-08-19.16:26:09	59169	2700	0	285	178
2016-08-19.16:26:11	59171	2702	0	279	176
2016-08-19.16:26:13	59173	2704	0	265	183
2016-08-19.16:26:15	59175	2706	0	268	183
2016-08-19.16:26:17	59177	2708	0	273	177
2016-08-19.16:26:18	59178	2709	0	278	178
2016-08-19.16:26:20	59180	2711	0	268	177
2016-08-19.16:26:22	59182	2713	0	288	174
2016-08-19.16:26:24	59184	2715	0	273	176
2016-08-19.16:26:26	59186	2717	0	250	177
2016-08-19.16:26:28	59188	2719	0	284	177
2016-08-19.16:26:30	59190	2721	0	278	183
2016-08-19.16:26:31	59191	2722	0	282	177
2016-08-19.16:26:33	59193	2724	0	267	174
2016-08-19.16:26:35	59195	2726	0	292	172
2016-08-19.16:26:37	59197	2728	0	293	172
2016-08-19.16:26:39	59199	2730	0	256	183
2016-08-19.16:26:41	59201	2732	0	257	193
2016-08-19.16:26:43	59203	2734	0	268	176
2016-08-19.16:26:45	59205	2736	0	270	182
2016-08-19.16:26:47	59207	2738	0	269	174
2016-08-19.16:26:49	59209	2740	0	303	172
2016-08-19.16:26:51	59211	2742	0	285	174
2016-08-19.16:26:52	59212	2743	0	287	176
2016-08-19.16:26:54	59214	2745	0	276	182
2016-08-19.16:26:56	59216	2747	0	281	179
2016-08-19.16:26:58	59218	2749	0	250	180
2016-08-19.16:27:00	59220	2751	0	274	175
2016-08-19.16:27:02	59222	2753	0	260	179
2016-08-19.16:27:04	59224	2755	0	267	182
2016-08-19.16:27:06	59226	2757	0	270	180
2016-08-19.16:27:07	59227	2758	0	269	181
2016-08-19.16:27:09	59229	2760	0	276	182
2016-08-19.16:27:11	59231	2762	0	257	180
2016-08-19.16:27:13	59233	2764	0	262	181
2016-08-19.16:27:15	59235	2766	0	281	175
2016-08-19.16:27:17	59237	2768	0	265	184
2016-08-19.16:27:18	59238	2769	0	277	179
2016-08-19.16:27:20	59240	2771	0	293	177
2016-08-19.16:27:22	59242	2773	0	276	171
2016-08-19.16:27:24	59244	2775	0	274	183
2016-08-19.16:27:26	59246	2777	0	274	178
2016-08-19.16:27:28	59248	2779	0	280	178
2016-08-19.16:27:30	59250	2781	0	292	182
2016-08-19.16:27:32	59252	2783	0	284	181
2016-08-19.16:27:33	59253	2784	0	283	177
2016-08-19.16:27:35	59255	2786	0	290	179
2016-08-19.16:27:37	59257	2788	0	270	179
2016-08-19.16:27:39	59259	2790	0	276	178
2016-08-19.16:27:41	59261	2792	0	278	176
2016-08-19.16:27:43	59263	2794	0	265	177
2016-08-19.16:27:45	59265	2796	0	278	174
2016-08-19.16:27:46	59266	2797	0	286	179
2016-08-19.16:27:48	59268	2799	0	267	187
2016-08-19.16:27:50	59270	2801	0	274	175
2016-08-19.16:27:52	59272	2803	0	280	178
2016-08-19.16:27:54	59274	2805	0	273	175
2016-08-19.16:27:56	59276	2807	0	278	179
2016-08-19.16:27:58	59278	2809	0	289	180
2016-08-19.16:28:00	59280	2811	0	271	180
2016-08-19.16:28:02	59282	2813	0	287	173
2016-08-19.16:28:04	59284	2815	0	272	173
2016-08-19.16:28:05	59285	2816	0	290	181
2016-08-19.16:28:07	59287	2818	0	263	186
2016-08-19.16:28:09	59289	2820	0	272	179
2016-08-19.16:28:11	59291	2822	0	268	173
2016-08-19.16:28:13	59293	2824	0	305	169
2016-08-19.16:28:15	59295	2826	0	275	173
2016-08-19.16:28:17	59297	2828	0	274	180
2016-08-19.16:28:18	59298	2829	0	280	183
2016-08-19.16:28:20	59300	2831	0	278	179
2016-08-19.16:28:22	59302	2833	0	277	179
2016-08-19.16:28:24	59304	2835	0	240	179
2016-08-19.16:28:26	59306	2837	0	269	185
2016-08-19.16:28:28	59308	2839	0	257	177
2016-08-19.16:28:29	59309	2840	0	259	181
2016-08-19.16:28:31	59311	2842	0	265	180
2016-08-19.16:28:33	59313	2844	0	292	175
2016-08-19.16:28:35	59315	2846	0	264	181
2016-08-19.16:28:37	59317	2848	0	279	178
2016-08-19.16:28:38	59318	2849	0	277	178
2016-08-19.16:28:40	59320	2851	0	254	184
2016-08-19.16:28:42	59322	2853	0	253	186
2016-08-19.16:28:44	59324	2855	0	248	184
2016-08-19.16:28:46	59326	2857	0	273	175
2016-08-19.16:28:48	59328	2859	0	265	181
2016-08-19.16:28:50	59330	2861	0	266	177
2016-08-19.16:28:51	59331	2862	0	279	172
2016-08-19.16:28:53	59333	2864	0	269	180
2016-08-19.16:28:55	59335	2866	0	271	183
2016-08-19.16:28:57	59337	2868	0	277	176
2016-08-19.16:28:59	59339	2870	0	280	173
2016-08-19.16:29:01	59341	2872	0	278	173
2016-08-19.16:29:03	59343	2874	0	296	178
2016-08-19.16:29:05	59345	2876	0	283	170
2016-08-19.16:29:06	59346	2877	0	286	176
2016-08-19.16:29:08	59348	2879	0	292	173
2016-08-19.16:29:10	59350	2881	0	270	180
2016-08-19.16:29:12	59352	2883	0	274	177
2016-08-19.16:29:14	59354	2885	0	297	170
2016-08-19.16:29:16	59356	2887	0	285	175
2016-08-19.16:29:18	59358	2889	0	278	178
2016-08-19.16:29:20	59360	2891	0	281	178
2016-08-19.16:29:21	59361	2892	0	276	183
2016-08-19.16:29:23	59363	2894	0	295	172
2016-08-19.16:29:25	59365	2896	0	274	182
2016-08-19.16:29:27	59367	2898	0	276	176
2016-08-19.16:29:29	59369	2900	0	263	176
2016-08-19.16:29:31	59371	2902	0	292	174
2016-08-19.16:29:33	59373	2904	0	275	178
2016-08-19.16:29:35	59375	2906	0	289	175
2016-08-19.16:29:37	59377	2908	0	282	176
2016-08-19.16:29:39	59379	2910	0	291	172
2016-08-19.16:29:40	59380	2911	0	254	184
2016-08-19.16:29:42	59382	2913	0	279	183
2016-08-19.16:29:44	59384	2915	0	291	183
2016-08-19.16:29:46	59386	2917	0	291	174
2016-08-19.16:29:48	59388	2919	0	265	179
2016-08-19.16:29:50	59390	2921	0	246	189
2016-08-19.16:29:51	59391	2922	0	293	172
2016-08-19.16:29:53	59393	2924	0	286	174
2016-08-19.16:29:55	59395	2926	0	279	179
2016-08-19.16:29:57	59397	2928	0	291	178
2016-08-19.16:29:59	59399	2930	0	249	182
2016-08-19.16:30:01	59401	2932	0	269	177
2016-08-19.16:30:03	59403	2934	0	277	186
2016-08-19.16:30:05	59405	2936	0	293	179
2016-08-19.16:30:06	59406	2937	0	285	179
2016-08-19.16:30:08	59408	2939	0	279	179
2016-08-19.16:30:10	59410	2941	0	271	179
2016-08-19.16:30:12	59412	2943	0	288	176
2016-08-19.16:30:14	59414	2945	0	284	173
2016-08-19.16:30:16	59416	2947	0	260	180
2016-08-19.16:30:18	59418	2949	0	282	176
2016-08-19.16:30:19	59419	2950	0	262	179
2016-08-19.16:30:21	59421	2952	0	297	174
2016-08-19.16:30:23	59423	2954	0	287	178
2016-08-19.16:30:25	59425	2956	0	280	180
2016-08-19.16:30:27	59427	2958	0	269	175
2016-08-19.16:30:29	59429	2960	0	273	174
2016-08-19.16:30:31	59431	2962	0	280	181
2016-08-19.16:30:33	59433	2964	0	278	174
2016-08-19.16:30:35	59435	2966	0	285	177
2016-08-19.16:30:36	59436	2967	0	284	172
2016-08-19.16:30:38	59438	2969	0	304	171
2016-08-19.16:30:40	59440	2971	0	277	177
2016-08-19.16:30:42	59442	2973	0	286	176
2016-08-19.16:30:44	59444	2975	0	270	178
2016-08-19.16:30:46	59446	2977	0	286	176
2016-08-19.16:30:48	59448	2979	0	275	183
2016-08-19.16:30:50	59450	2981	0	291	174
2016-08-19.16:31:08	59468	2999	0	1	1
2016-08-19.16:31:29	59489	3020	0	1	1
2016-08-19.16:31:51	59511	3042	0	1	1
2016-08-19.16:32:13	59533	3064	0	1	1
2016-08-19.16:32:34	59554	3085	0	1	1
2016-08-19.16:32:56	59576	3107	0	1	1
2016-08-19.16:33:18	59598	3129	0	1	1
2016-08-19.16:33:39	59619	3150	0	1	1
2016-08-19.16:34:01	59641	3172	0	1	1
2016-08-19.16:34:23	59663	3194	0	1	1
2016-08-19.16:34:44	59684	3215	0	1	1
2016-08-19.16:35:06	59706	3237	0	1	1
2016-08-19.16:35:28	59728	3259	0	1	1
2016-08-19.16:35:50	59750	3281	0	1	1
2016-08-19.16:36:11	59771	3302	0	1	1
2016-08-19.16:36:33	59793	3324	0	1	1
2016-08-19.16:36:55	59815	3346	0	1	1
2016-08-19.16:37:16	59836	3367	0	1	1
2016-08-19.16:37:38	59858	3389	0	1	1
2016-08-19.16:38:00	59880	3411	0	1	1
2016-08-19.16:38:21	59901	3432	0	1	1
2016-08-19.16:38:43	59923	3454	0	1	1
2016-08-19.16:39:04	59944	3475	0	1	1
2016-08-19.16:39:26	59966	3497	0	1	1
2016-08-19.16:39:47	59987	3518	0	1	1
2016-08-19.16:40:09	60009	3540	0	1	1
2016-08-19.16:40:30	60030	3561	0	1	1
2016-08-19.16:40:52	60052	3583	0	1	1
2016-08-19.16:41:13	60073	3604	0	1	1
2016-08-19.16:41:35	60095	3626	0	1	1
2016-08-19.16:41:56	60116	3647	0	1	1
2016-08-19.16:42:18	60138	3669	0	1	1
2016-08-19.16:42:39	60159	3690	0	1	1
2016-08-19.16:43:01	60181	3712	0	1	1
2016-08-19.16:43:22	60202	3733	0	1	1
2016-08-19.16:43:44	60224	3755	0	1	1
2016-08-19.16:44:05	60245	3776	0	1	1
2016-08-19.16:44:27	60267	3798	0	1	1
2016-08-19.16:44:49	60289	3820	0	1	1
2016-08-19.16:45:10	60310	3841	0	1	1
2016-08-19.16:45:32	60332	3863	0	1	1
2016-08-19.16:45:53	60353	3884	0	1	1
2016-08-19.16:46:15	60375	3906	0	1	1
2016-08-19.16:46:36	60396	3927	0	1	1
2016-08-19.16:46:58	60418	3949	0	1	1
2016-08-19.16:47:19	60439	3970	0	1	1
2016-08-19.16:47:41	60461	3992	0	1	1
2016-08-19.16:48:02	60482	4013	0	1	1
2016-08-19.16:48:23	60503	4034	0	1	1
2016-08-19.16:48:45	60525	4056	0	1	1
2016-08-19.16:49:06	60546	4077	0	1	1
2016-08-19.16:49:28	60568	4099	0	1	1
2016-08-19.16:49:50	60590	4121	0	1	1
2016-08-19.16:50:12	60612	4143	0	1	1
2016-08-19.16:50:33	60633	4164	0	1	1
2016-08-19.16:50:55	60655	4186	0	1	1
2016-08-19.16:51:17	60677	4208	0	1	1
2016-08-19.16:51:38	60698	4229	0	1	1
2016-08-19.16:51:59	60719	4250	0	1	1
2016-08-19.16:52:21	60741	4272	0	1	1
2016-08-19.16:52:43	60763	4294	0	1	1
2016-08-19.16:53:04	60784	4315	0	1	1
2016-08-19.16:53:26	60806	4337	0	1	1
2016-08-19.16:53:47	60827	4358	0	1	1
2016-08-19.16:54:09	60849	4380	0	1	1
2016-08-19.16:54:31	60871	4402	0	1	1
2016-08-19.16:54:52	60892	4423	0	1	1
2016-08-19.16:55:14	60914	4445	0	1	1
2016-08-19.16:55:35	60935	4466	0	1	1
2016-08-19.16:55:57	60957	4488	0	1	1
2016-08-19.16:56:18	60978	4509	0	1	1
2016-08-19.16:56:40	61000	4531	0	1	1
2016-08-19.16:57:01	61021	4552	0	1	1
2016-08-19.16:57:23	61043	4574	0	1	1
2016-08-19.16:57:44	61064	4595	0	1	1
2016-08-19.16:58:06	61086	4617	0	1	1
2016-08-19.16:58:27	61107	4638	0	1	1
2016-08-19.16:58:48	61128	4659	0	1	1
2016-08-19.16:59:10	61150	4681	0	1	1
2016-08-19.16:59:31	61171	4702	0	1	1
2016-08-19.16:59:53	61193	4724	0	1	1
2016-08-19.17:00:14	61214	4745	0	1	1
2016-08-19.17:00:35	61235	4766	0	1	1
2016-08-19.17:00:57	61257	4788	0	1	1
2016-08-19.17:01:18	61278	4809	0	1	1
2016-08-19.17:01:40	61300	4831	0	1	1
2016-08-19.17:02:01	61321	4852	0	1	1
2016-08-19.17:02:22	61342	4873	0	1	1
2016-08-19.17:02:44	61364	4895	0	1	1
2016-08-19.17:03:05	61385	4916	0	1	1
2016-08-19.17:03:26	61406	4937	0	1	1
2016-08-19.17:03:48	61428	4959	0	1	1
2016-08-19.17:04:09	61449	4980	0	1	1
2016-08-19.17:04:31	61471	5002	0	1	1
2016-08-19.17:04:52	61492	5023	0	1	1
2016-08-19.17:05:13	61513	5044	0	1	1
2016-08-19.17:05:36	61536	5067	0	1	1
2016-08-19.17:05:44	61544	5075	0	305	172
2016-08-19.17:05:46	61546	5077	0	311	159
2016-08-19.17:05:49	61549	5080	0	300	152
2016-08-19.17:05:51	61551	5082	0	310	159
2016-08-19.17:05:53	61553	5084	0	292	149
2016-08-19.17:05:55	61555	5086	0	290	163
2016-08-19.17:05:57	61557	5088	0	322	146
2016-08-19.17:05:59	61559	5090	0	318	150
2016-08-19.17:06:00	61560	5091	0	305	149
2016-08-19.17:06:02	61562	5093	0	289	166

## Sheet: 20160819 - Intervention Null
Version	Note: Testing on Antenna without being turned on
Location	CRAE
x-coordinate Boundary	0
y-coordinate Boundary	0
Threshold Value	159
Maximum Setup Frequency	n/a
Chamber width
Chamber height
Timestamp	Absolute 24-hr Seconds	Time (s)	x Avg.	y Avg.
2016-08-19.15:41:24	56484	0	446	347
2016-08-19.15:41:25	56485	1	463	369
2016-08-19.15:41:27	56487	3	504	336
2016-08-19.15:41:28	56488	4	441	339
2016-08-19.15:41:30	56490	6	462	353
2016-08-19.15:41:32	56492	8	460	346
2016-08-19.15:41:34	56494	10	421	332
2016-08-19.15:41:35	56495	11	462	325
2016-08-19.15:41:37	56497	13	477	339
2016-08-19.15:41:39	56499	15	431	347
2016-08-19.15:41:40	56500	16	482	329
2016-08-19.15:41:42	56502	18	421	354
2016-08-19.15:41:44	56504	20	418	365
2016-08-19.15:41:45	56505	21	488	321
2016-08-19.15:41:47	56507	23	406	334
2016-08-19.15:41:49	56509	25	436	370
2016-08-19.15:41:51	56511	27	476	320
2016-08-19.15:41:52	56512	28	346	350
2016-08-19.15:41:54	56514	30	409	342
2016-08-19.15:41:56	56516	32	478	378
2016-08-19.15:41:58	56518	34	477	342
2016-08-19.15:41:59	56519	35	469	352
2016-08-19.15:42:01	56521	37	409	368
2016-08-19.15:42:03	56523	39	469	327
2016-08-19.15:42:04	56524	40	464	377
2016-08-19.15:42:06	56526	42	442	343
2016-08-19.15:42:08	56528	44	463	366
2016-08-19.15:42:09	56529	45	452	346
2016-08-19.15:42:11	56531	47	462	244
2016-08-19.15:42:13	56533	49	463	371
2016-08-19.15:42:15	56535	51	470	363
2016-08-19.15:42:17	56537	53	480	362
2016-08-19.15:42:18	56538	54	403	356
2016-08-19.15:42:20	56540	56	448	364
2016-08-19.15:42:22	56542	58	502	342
2016-08-19.15:42:24	56544	60	463	372
2016-08-19.15:42:26	56546	62	487	372
2016-08-19.15:42:27	56547	63	433	362
2016-08-19.15:42:29	56549	65	475	357
2016-08-19.15:42:31	56551	67	446	364
2016-08-19.15:42:32	56552	68	464	356
2016-08-19.15:42:34	56554	70	403	362
2016-08-19.15:42:35	56555	71	484	340
2016-08-19.15:42:37	56557	73	426	346
2016-08-19.15:42:38	56558	74	483	365
2016-08-19.15:42:40	56560	76	440	349
2016-08-19.15:42:42	56562	78	461	342
2016-08-19.15:42:43	56563	79	499	350
2016-08-19.15:42:45	56565	81	468	361
2016-08-19.15:42:47	56567	83	473	361
2016-08-19.15:42:48	56568	84	430	360
2016-08-19.15:42:50	56570	86	412	351
2016-08-19.15:42:51	56571	87	484	353
2016-08-19.15:42:53	56573	89	512	348
2016-08-19.15:42:54	56574	90	479	347
2016-08-19.15:42:56	56576	92	492	359
2016-08-19.15:42:57	56577	93	520	367
2016-08-19.15:42:59	56579	95	507	371
2016-08-19.15:43:00	56580	96	420	356
2016-08-19.15:43:02	56582	98	484	353
2016-08-19.15:43:03	56583	99	413	349
2016-08-19.15:43:05	56585	101	502	357
2016-08-19.15:43:06	56586	102	427	347
2016-08-19.15:43:08	56588	104	413	338
2016-08-19.15:43:09	56589	105	466	336
2016-08-19.15:43:11	56591	107	456	344
2016-08-19.15:43:13	56593	109	474	372
2016-08-19.15:43:14	56594	110	476	351
2016-08-19.15:43:16	56596	112	443	368
2016-08-19.15:43:17	56597	113	408	363
2016-08-19.15:43:19	56599	115	462	340
2016-08-19.15:43:20	56600	116	478	353
2016-08-19.15:43:22	56602	118	405	355
2016-08-19.15:43:23	56603	119	475	369
2016-08-19.15:43:25	56605	121	486	373
2016-08-19.15:43:27	56607	123	430	345
2016-08-19.15:43:28	56608	124	483	366
2016-08-19.15:43:30	56610	126	469	363
2016-08-19.15:43:31	56611	127	410	327
2016-08-19.15:43:33	56613	129	482	340
2016-08-19.15:43:37	56617	133	445	341
2016-08-19.15:43:39	56619	135	474	357
2016-08-19.15:43:40	56620	136	476	357
2016-08-19.15:43:42	56622	138	482	355
2016-08-19.15:43:44	56624	140	460	366
2016-08-19.15:43:46	56626	142	471	346
2016-08-19.15:43:47	56627	143	481	346
2016-08-19.15:43:49	56629	145	452	354
2016-08-19.15:43:51	56631	147	484	339
2016-08-19.15:43:53	56633	149	461	360
2016-08-19.15:43:54	56634	150	469	355
2016-08-19.15:43:56	56636	152	457	342
2016-08-19.15:43:58	56638	154	482	356
2016-08-19.15:44:00	56640	156	478	339
2016-08-19.15:44:01	56641	157	463	351
2016-08-19.15:44:03	56643	159	476	346
2016-08-19.15:44:05	56645	161	466	325
2016-08-19.15:44:06	56646	162	475	370
2016-08-19.15:44:08	56648	164	452	344
2016-08-19.15:44:09	56649	165	474	353
2016-08-19.15:44:11	56651	167	466	366
2016-08-19.15:44:13	56653	169	474	336
2016-08-19.15:44:15	56655	171	436	341
2016-08-19.15:44:16	56656	172	471	345
2016-08-19.15:44:18	56658	174	448	362
2016-08-19.15:44:20	56660	176	491	334
2016-08-19.15:44:21	56661	177	473	345
2016-08-19.15:44:23	56663	179	478	347
2016-08-19.15:44:25	56665	181	500	369
2016-08-19.15:44:26	56666	182	466	356
2016-08-19.15:44:28	56668	184	425	358
2016-08-19.15:44:30	56670	186	412	321
2016-08-19.15:44:32	56672	188	467	356
2016-08-19.15:44:33	56673	189	474	332
2016-08-19.15:44:35	56675	191	471	374
2016-08-19.15:44:37	56677	193	455	331
2016-08-19.15:44:38	56678	194	472	321
2016-08-19.15:44:40	56680	196	475	339
2016-08-19.15:44:42	56682	198	417	350
2016-08-19.15:44:44	56684	200	442	370
2016-08-19.15:44:45	56685	201	497	369
2016-08-19.15:44:47	56687	203	450	363
2016-08-19.15:44:49	56689	205	468	326
2016-08-19.15:44:50	56690	206	448	364
2016-08-19.15:44:52	56692	208	474	333
2016-08-19.15:44:54	56694	210	429	336
2016-08-19.15:44:56	56696	212	513	362
2016-08-19.15:44:57	56697	213	504	367
2016-08-19.15:44:59	56699	215	450	341
2016-08-19.15:45:01	56701	217	465	342
2016-08-19.15:45:02	56702	218	489	337
2016-08-19.15:45:04	56704	220	473	339
2016-08-19.15:45:06	56706	222	480	348
2016-08-19.15:45:07	56707	223	400	352
2016-08-19.15:45:09	56709	225	443	347
2016-08-19.15:45:10	56710	226	437	339
2016-08-19.15:45:12	56712	228	451	350
2016-08-19.15:45:13	56713	229	464	343
2016-08-19.15:45:15	56715	231	416	357
2016-08-19.15:45:16	56716	232	484	358
2016-08-19.15:45:18	56718	234	400	339
2016-08-19.15:45:20	56720	236	464	355
2016-08-19.15:45:21	56721	237	443	332
2016-08-19.15:45:23	56723	239	472	361
2016-08-19.15:45:25	56725	241	516	326
2016-08-19.15:45:26	56726	242	525	342
2016-08-19.15:45:28	56728	244	492	353
2016-08-19.15:45:30	56730	246	486	342
2016-08-19.15:45:31	56731	247	509	332
2016-08-19.15:45:33	56733	249	452	337
2016-08-19.15:45:35	56735	251	448	364
2016-08-19.15:45:36	56736	252	465	347
2016-08-19.15:45:38	56738	254	465	339
2016-08-19.15:45:40	56740	256	407	332
2016-08-19.15:45:42	56742	258	423	355
2016-08-19.15:45:44	56744	260	442	350
2016-08-19.15:45:46	56746	262	395	349
2016-08-19.15:45:47	56747	263	493	352
2016-08-19.15:45:49	56749	265	506	353
2016-08-19.15:45:51	56751	267	474	347
2016-08-19.15:45:52	56752	268	489	356
2016-08-19.15:45:54	56754	270	482	336
2016-08-19.15:45:55	56755	271	441	353
2016-08-19.15:45:57	56757	273	450	357
2016-08-19.15:45:58	56758	274	457	353
2016-08-19.15:46:00	56760	276	438	342
2016-08-19.15:46:02	56762	278	502	348
2016-08-19.15:46:03	56763	279	510	347
2016-08-19.15:46:05	56765	281	436	345
2016-08-19.15:46:06	56766	282	439	346
2016-08-19.15:46:08	56768	284	483	337
2016-08-19.15:46:10	56770	286	479	344
2016-08-19.15:46:11	56771	287	424	364
2016-08-19.15:46:13	56773	289	418	346
2016-08-19.15:46:15	56775	291	442	334
2016-08-19.15:46:16	56776	292	429	338
2016-08-19.15:46:18	56778	294	433	323
2016-08-19.15:46:19	56779	295	454	343
2016-08-19.15:46:21	56781	297	506	333
2016-08-19.15:46:23	56783	299	452	348
2016-08-19.15:46:24	56784	300	461	331
2016-08-19.15:46:26	56786	302	459	364
2016-08-19.15:46:27	56787	303	438	363
2016-08-19.15:46:29	56789	305	472	354
2016-08-19.15:46:31	56791	307	438	340
2016-08-19.15:46:32	56792	308	440	342
2016-08-19.15:46:34	56794	310	487	347
2016-08-19.15:46:35	56795	311	482	345
2016-08-19.15:46:37	56797	313	452	351
2016-08-19.15:46:39	56799	315	465	347
2016-08-19.15:46:40	56800	316	463	339
2016-08-19.15:46:42	56802	318	461	379
2016-08-19.15:46:43	56803	319	487	366
2016-08-19.15:46:45	56805	321	459	341
2016-08-19.15:46:46	56806	322	427	354
2016-08-19.15:46:48	56808	324	436	349
2016-08-19.15:46:50	56810	326	445	330
2016-08-19.15:46:51	56811	327	453	345
2016-08-19.15:46:53	56813	329	484	358
2016-08-19.15:46:54	56814	330	444	347
2016-08-19.15:46:56	56816	332	460	365
2016-08-19.15:46:58	56818	334	483	335
2016-08-19.15:46:59	56819	335	423	363
2016-08-19.15:47:01	56821	337	453	341
2016-08-19.15:47:02	56822	338	417	353
2016-08-19.15:47:04	56824	340	483	340
2016-08-19.15:47:06	56826	342	415	333
2016-08-19.15:47:07	56827	343	383	347
2016-08-19.15:47:09	56829	345	415	342
2016-08-19.15:47:10	56830	346	475	362
2016-08-19.15:47:12	56832	348	446	345
2016-08-19.15:47:13	56833	349	445	342
2016-08-19.15:47:15	56835	351	486	339
2016-08-19.15:47:17	56837	353	457	344
2016-08-19.15:47:18	56838	354	470	347
2016-08-19.15:47:20	56840	356	438	360
2016-08-19.15:47:21	56841	357	493	377
2016-08-19.15:47:23	56843	359	411	335
2016-08-19.15:47:25	56845	361	421	334
2016-08-19.15:47:26	56846	362	428	331
2016-08-19.15:47:28	56848	364	469	354
2016-08-19.15:47:29	56849	365	437	353
2016-08-19.15:47:31	56851	367	446	340
2016-08-19.15:47:32	56852	368	431	341
2016-08-19.15:47:34	56854	370	449	340
2016-08-19.15:47:35	56855	371	458	340
2016-08-19.15:47:37	56857	373	462	338
2016-08-19.15:47:39	56859	375	447	339
2016-08-19.15:47:40	56860	376	413	339
2016-08-19.15:47:42	56862	378	454	342
2016-08-19.15:47:43	56863	379	445	356
2016-08-19.15:47:45	56865	381	461	353
2016-08-19.15:47:47	56867	383	425	327
2016-08-19.15:47:48	56868	384	448	361
2016-08-19.15:47:50	56870	386	445	329
2016-08-19.15:47:51	56871	387	451	341
2016-08-19.15:47:53	56873	389	443	356
2016-08-19.15:47:55	56875	391	448	351
2016-08-19.15:47:56	56876	392	432	352
2016-08-19.15:47:58	56878	394	462	348
2016-08-19.15:48:00	56880	396	398	354
2016-08-19.15:48:01	56881	397	382	336
2016-08-19.15:48:03	56883	399	430	351
2016-08-19.15:48:04	56884	400	424	363
2016-08-19.15:48:06	56886	402	470	329
2016-08-19.15:48:08	56888	404	427	361
2016-08-19.15:48:09	56889	405	467	331
2016-08-19.15:48:11	56891	407	448	350
2016-08-19.15:48:12	56892	408	453	367
2016-08-19.15:48:14	56894	410	439	365
2016-08-19.15:48:16	56896	412	406	359
2016-08-19.15:48:17	56897	413	458	348
2016-08-19.15:48:19	56899	415	455	363
2016-08-19.15:48:20	56900	416	470	341
2016-08-19.15:48:22	56902	418	464	340
2016-08-19.15:48:24	56904	420	492	336
2016-08-19.15:48:25	56905	421	459	356
2016-08-19.15:48:27	56907	423	457	369
2016-08-19.15:48:29	56909	425	478	345
2016-08-19.15:48:30	56910	426	454	338
2016-08-19.15:48:32	56912	428	386	355
2016-08-19.15:48:33	56913	429	450	351
2016-08-19.15:48:35	56915	431	448	333
2016-08-19.15:48:37	56917	433	411	322
2016-08-19.15:48:38	56918	434	465	343
2016-08-19.15:48:40	56920	436	465	357
2016-08-19.15:48:41	56921	437	449	346
2016-08-19.15:48:43	56923	439	457	335
2016-08-19.15:48:44	56924	440	399	332
2016-08-19.15:48:46	56926	442	475	349
2016-08-19.15:48:48	56928	444	464	341
2016-08-19.15:48:49	56929	445	426	347
2016-08-19.15:48:51	56931	447	456	326
2016-08-19.15:48:53	56933	449	444	366
2016-08-19.15:48:54	56934	450	471	354
2016-08-19.15:48:56	56936	452	458	353
2016-08-19.15:48:57	56937	453	431	344
2016-08-19.15:48:59	56939	455	435	359
2016-08-19.15:49:01	56941	457	431	361
2016-08-19.15:49:02	56942	458	440	332
2016-08-19.15:49:04	56944	460	460	352
2016-08-19.15:49:05	56945	461	426	353
2016-08-19.15:49:07	56947	463	460	365
2016-08-19.15:49:09	56949	465	499	323
2016-08-19.15:49:10	56950	466	451	324
2016-08-19.15:49:12	56952	468	493	314
2016-08-19.15:49:13	56953	469	462	347
2016-08-19.15:49:15	56955	471	452	359
2016-08-19.15:49:17	56957	473	468	331
2016-08-19.15:49:18	56958	474	458	330
2016-08-19.15:49:20	56960	476	476	344
2016-08-19.15:49:21	56961	477	463	334
2016-08-19.15:49:23	56963	479	458	346
2016-08-19.15:49:25	56965	481	416	320
2016-08-19.15:49:26	56966	482	464	342
2016-08-19.15:49:28	56968	484	473	344
2016-08-19.15:49:30	56970	486	511	368
2016-08-19.15:49:31	56971	487	461	355
2016-08-19.15:49:33	56973	489	412	377
2016-08-19.15:49:34	56974	490	438	340
2016-08-19.15:49:36	56976	492	487	336
2016-08-19.15:49:37	56977	493	408	355
2016-08-19.15:49:39	56979	495	438	347
2016-08-19.15:49:41	56981	497	463	354
2016-08-19.15:49:42	56982	498	447	336
2016-08-19.15:49:44	56984	500	408	348
2016-08-19.15:49:45	56985	501	413	338
2016-08-19.15:49:47	56987	503	450	351
2016-08-19.15:49:49	56989	505	418	336
2016-08-19.15:49:50	56990	506	486	341
2016-08-19.15:49:52	56992	508	443	344
2016-08-19.15:49:53	56993	509	429	335
2016-08-19.15:49:55	56995	511	477	337
2016-08-19.15:49:57	56997	513	461	346
2016-08-19.15:49:58	56998	514	476	331
2016-08-19.15:50:00	57000	516	452	344
2016-08-19.15:50:02	57002	518	491	342
2016-08-19.15:50:03	57003	519	468	360
2016-08-19.15:50:05	57005	521	462	322
2016-08-19.15:50:06	57006	522	434	357
2016-08-19.15:50:08	57008	524	407	312
2016-08-19.15:50:09	57009	525	477	333
2016-08-19.15:50:11	57011	527	460	353
2016-08-19.15:50:13	57013	529	423	354
2016-08-19.15:50:14	57014	530	433	352
2016-08-19.15:50:16	57016	532	482	313
2016-08-19.15:50:17	57017	533	420	336
2016-08-19.15:50:19	57019	535	445	342
2016-08-19.15:50:21	57021	537	442	348
2016-08-19.15:50:22	57022	538	502	335
2016-08-19.15:50:24	57024	540	494	351
2016-08-19.15:50:25	57025	541	470	361
2016-08-19.15:50:27	57027	543	476	328
2016-08-19.15:50:28	57028	544	448	363
2016-08-19.15:50:30	57030	546	453	339
2016-08-19.15:50:32	57032	548	484	361
2016-08-19.15:50:33	57033	549	448	339
2016-08-19.15:50:35	57035	551	422	339
2016-08-19.15:50:36	57036	552	452	351
2016-08-19.15:50:38	57038	554	441	357
2016-08-19.15:50:39	57039	555	425	330
2016-08-19.15:50:41	57041	557	486	345
2016-08-19.15:50:43	57043	559	443	362
2016-08-19.15:50:44	57044	560	458	347
2016-08-19.15:50:46	57046	562	428	349
2016-08-19.15:50:47	57047	563	450	341
2016-08-19.15:50:49	57049	565	443	368
2016-08-19.15:50:50	57050	566	469	355
2016-08-19.15:50:52	57052	568	476	347
2016-08-19.15:50:54	57054	570	437	360
2016-08-19.15:50:55	57055	571	456	359
2016-08-19.15:50:57	57057	573	438	340
2016-08-19.15:50:58	57058	574	456	353
2016-08-19.15:51:00	57060	576	449	341
2016-08-19.15:51:01	57061	577	360	345
2016-08-19.15:51:03	57063	579	441	343
2016-08-19.15:51:05	57065	581	399	330
2016-08-19.15:51:06	57066	582	417	353
2016-08-19.15:51:08	57068	584	422	349
2016-08-19.15:51:09	57069	585	453	333
2016-08-19.15:51:11	57071	587	415	367
2016-08-19.15:51:13	57073	589	433	342
2016-08-19.15:51:14	57074	590	424	357
2016-08-19.15:51:16	57076	592	406	365
2016-08-19.15:51:17	57077	593	449	320
2016-08-19.15:51:19	57079	595	440	325
2016-08-19.15:51:21	57081	597	422	345
2016-08-19.15:51:22	57082	598	421	363
2016-08-19.15:51:24	57084	600	426	336
2016-08-19.15:51:25	57085	601	406	369
2016-08-19.15:51:27	57087	603	457	341
2016-08-19.15:51:28	57088	604	460	354
2016-08-19.15:51:30	57090	606	417	333
2016-08-19.15:51:46	57106	622	1	1
2016-08-19.15:52:08	57128	644	1	1
2016-08-19.15:52:29	57149	665	1	1
2016-08-19.15:52:51	57171	687	1	1
2016-08-19.15:53:12	57192	708	1	1
2016-08-19.15:53:34	57214	730	1	1
2016-08-19.15:53:55	57235	751	1	1
2016-08-19.15:54:17	57257	773	1	1
2016-08-19.15:54:39	57279	795	1	1
2016-08-19.15:55:00	57300	816	1	1
2016-08-19.15:55:22	57322	838	1	1
2016-08-19.15:55:43	57343	859	1	1
2016-08-19.15:56:05	57365	881	1	1
2016-08-19.15:56:26	57386	902	1	1
2016-08-19.15:56:48	57408	924	1	1
2016-08-19.15:57:10	57430	946	1	1
2016-08-19.15:57:31	57451	967	1	1
2016-08-19.15:57:45	57465	981	419	363
2016-08-19.15:57:47	57467	983	483	374
2016-08-19.15:57:48	57468	984	431	353
2016-08-19.15:57:50	57470	986	431	346
2016-08-19.15:57:52	57472	988	509	336
2016-08-19.15:57:53	57473	989	463	337
2016-08-19.15:57:55	57475	991	448	373
2016-08-19.15:57:57	57477	993	464	337
2016-08-19.15:57:58	57478	994	408	333
2016-08-19.15:58:00	57480	996	453	356
2016-08-19.15:58:02	57482	998	406	334
2016-08-19.15:58:03	57483	999	416	360
2016-08-19.15:58:05	57485	1001	403	345
2016-08-19.15:58:07	57487	1003	439	355
2016-08-19.15:58:09	57489	1005	445	338
2016-08-19.15:58:10	57490	1006	496	341
2016-08-19.15:58:12	57492	1008	448	344
2016-08-19.15:58:14	57494	1010	484	369
2016-08-19.15:58:15	57495	1011	499	359
2016-08-19.15:58:17	57497	1013	417	356
2016-08-19.15:58:18	57498	1014	405	345
2016-08-19.15:58:20	57500	1016	438	331
2016-08-19.15:58:21	57501	1017	444	367
2016-08-19.15:58:23	57503	1019	468	329
2016-08-19.15:58:24	57504	1020	429	341
2016-08-19.15:58:26	57506	1022	425	341
2016-08-19.15:58:27	57507	1023	425	337
2016-08-19.15:58:29	57509	1025	420	327
2016-08-19.15:58:30	57510	1026	458	335
2016-08-19.15:58:32	57512	1028	447	338
2016-08-19.15:58:33	57513	1029	446	373
2016-08-19.15:58:35	57515	1031	466	327
2016-08-19.15:58:36	57516	1032	434	325
2016-08-19.15:58:38	57518	1034	412	364
2016-08-19.15:58:39	57519	1035	405	355
2016-08-19.15:58:41	57521	1037	456	372
2016-08-19.15:58:43	57523	1039	465	322
2016-08-19.15:58:44	57524	1040	447	347
2016-08-19.15:58:46	57526	1042	429	326
2016-08-19.15:58:47	57527	1043	465	344
2016-08-19.15:58:48	57528	1044	465	345
2016-08-19.15:58:50	57530	1046	472	366
2016-08-19.15:58:52	57532	1048	466	331
2016-08-19.15:58:53	57533	1049	452	366
2016-08-19.15:58:54	57534	1050	434	338
2016-08-19.15:58:56	57536	1052	456	347
2016-08-19.15:58:57	57537	1053	441	334
2016-08-19.15:58:59	57539	1055	427	343
2016-08-19.15:59:01	57541	1057	492	330
2016-08-19.15:59:02	57542	1058	489	332
2016-08-19.15:59:04	57544	1060	446	338
2016-08-19.15:59:05	57545	1061	473	371
2016-08-19.15:59:07	57547	1063	427	356
2016-08-19.15:59:08	57548	1064	444	340
2016-08-19.15:59:09	57549	1065	428	335
2016-08-19.15:59:11	57551	1067	432	369
2016-08-19.15:59:12	57552	1068	427	352
2016-08-19.15:59:14	57554	1070	432	349
2016-08-19.15:59:15	57555	1071	478	343
2016-08-19.15:59:17	57557	1073	462	328
2016-08-19.15:59:18	57558	1074	443	347
2016-08-19.15:59:20	57560	1076	471	346
2016-08-19.15:59:21	57561	1077	384	338
2016-08-19.15:59:23	57563	1079	453	360
2016-08-19.15:59:24	57564	1080	439	355
2016-08-19.15:59:26	57566	1082	434	333
2016-08-19.15:59:27	57567	1083	417	355
2016-08-19.15:59:29	57569	1085	446	341
2016-08-19.15:59:30	57570	1086	454	332
2016-08-19.15:59:32	57572	1088	441	349
2016-08-19.15:59:33	57573	1089	411	333
2016-08-19.15:59:35	57575	1091	479	348
2016-08-19.15:59:37	57577	1093	464	355
2016-08-19.15:59:38	57578	1094	438	340
2016-08-19.15:59:40	57580	1096	398	340
2016-08-19.15:59:41	57581	1097	468	332
2016-08-19.15:59:43	57583	1099	462	341
2016-08-19.15:59:44	57584	1100	442	361
2016-08-19.15:59:46	57586	1102	438	336
2016-08-19.15:59:47	57587	1103	412	359
2016-08-19.15:59:49	57589	1105	425	377
2016-08-19.15:59:50	57590	1106	452	359
2016-08-19.15:59:52	57592	1108	419	347
2016-08-19.15:59:53	57593	1109	452	361
2016-08-19.15:59:55	57595	1111	428	339
2016-08-19.15:59:56	57596	1112	457	356
2016-08-19.15:59:58	57598	1114	469	336
2016-08-19.15:59:59	57599	1115	422	352
2016-08-19.16:00:01	57601	1117	461	343
2016-08-19.16:00:02	57602	1118	474	365
2016-08-19.16:00:04	57604	1120	456	348
2016-08-19.16:00:05	57605	1121	452	332
2016-08-19.16:00:07	57607	1123	431	339
2016-08-19.16:00:08	57608	1124	459	374
2016-08-19.16:00:10	57610	1126	438	332
2016-08-19.16:00:11	57611	1127	474	350
2016-08-19.16:00:13	57613	1129	463	331
2016-08-19.16:00:14	57614	1130	388	348
2016-08-19.16:00:16	57616	1132	454	368
2016-08-19.16:00:17	57617	1133	454	350
2016-08-19.16:00:19	57619	1135	435	347
2016-08-19.16:00:20	57620	1136	473	346
2016-08-19.16:00:22	57622	1138	422	368
2016-08-19.16:00:23	57623	1139	432	350
2016-08-19.16:00:25	57625	1141	414	354
2016-08-19.16:00:26	57626	1142	458	355
2016-08-19.16:00:28	57628	1144	421	333
2016-08-19.16:00:29	57629	1145	415	339
2016-08-19.16:00:31	57631	1147	449	340
2016-08-19.16:00:32	57632	1148	413	365
2016-08-19.16:00:34	57634	1150	439	359
2016-08-19.16:00:35	57635	1151	446	362
2016-08-19.16:00:37	57637	1153	479	344
2016-08-19.16:00:38	57638	1154	448	371
2016-08-19.16:00:40	57640	1156	480	363
2016-08-19.16:00:41	57641	1157	461	351
2016-08-19.16:00:43	57643	1159	440	358
2016-08-19.16:00:44	57644	1160	422	357
2016-08-19.16:00:46	57646	1162	329	360
2016-08-19.16:00:47	57647	1163	408	329
2016-08-19.16:00:49	57649	1165	376	344
2016-08-19.16:00:50	57650	1166	455	336
2016-08-19.16:00:52	57652	1168	409	350
2016-08-19.16:00:53	57653	1169	389	352
2016-08-19.16:00:55	57655	1171	420	354
2016-08-19.16:00:56	57656	1172	407	371
2016-08-19.16:00:58	57658	1174	389	345
2016-08-19.16:00:59	57659	1175	474	360
2016-08-19.16:01:01	57661	1177	399	360
2016-08-19.16:01:02	57662	1178	438	344
2016-08-19.16:01:04	57664	1180	423	362
2016-08-19.16:01:05	57665	1181	394	352
2016-08-19.16:01:07	57667	1183	441	360
2016-08-19.16:01:08	57668	1184	441	327
2016-08-19.16:01:10	57670	1186	456	349
2016-08-19.16:01:11	57671	1187	478	337
2016-08-19.16:01:12	57672	1188	475	338
2016-08-19.16:01:14	57674	1190	478	342
2016-08-19.16:01:15	57675	1191	403	361
2016-08-19.16:01:17	57677	1193	441	381
2016-08-19.16:01:18	57678	1194	394	356
2016-08-19.16:01:20	57680	1196	417	349
2016-08-19.16:01:21	57681	1197	435	362
2016-08-19.16:01:23	57683	1199	425	356
2016-08-19.16:01:24	57684	1200	397	357
2016-08-19.16:01:26	57686	1202	436	318
2016-08-19.16:01:28	57688	1204	419	362
2016-08-19.16:01:29	57689	1205	449	348
2016-08-19.16:01:31	57691	1207	443	354
2016-08-19.16:01:32	57692	1208	425	353
2016-08-19.16:01:34	57694	1210	436	356
2016-08-19.16:01:35	57695	1211	449	348
2016-08-19.16:01:37	57697	1213	387	347
2016-08-19.16:01:38	57698	1214	400	346
2016-08-19.16:01:39	57699	1215	445	331
2016-08-19.16:01:41	57701	1217	437	372
2016-08-19.16:01:42	57702	1218	449	333
2016-08-19.16:01:44	57704	1220	416	350
2016-08-19.16:01:45	57705	1221	455	334
2016-08-19.16:01:47	57707	1223	435	362
2016-08-19.16:01:48	57708	1224	463	354
2016-08-19.16:01:50	57710	1226	381	353
2016-08-19.16:01:51	57711	1227	451	354
2016-08-19.16:01:53	57713	1229	382	362
2016-08-19.16:01:54	57714	1230	458	321
2016-08-19.16:01:56	57716	1232	424	379
2016-08-19.16:01:57	57717	1233	410	360
2016-08-19.16:01:59	57719	1235	415	374
2016-08-19.16:02:00	57720	1236	427	338
2016-08-19.16:02:02	57722	1238	411	349
2016-08-19.16:02:03	57723	1239	431	336
2016-08-19.16:02:05	57725	1241	438	357
2016-08-19.16:02:06	57726	1242	442	342
2016-08-19.16:02:08	57728	1244	449	355
2016-08-19.16:02:09	57729	1245	411	358
2016-08-19.16:02:11	57731	1247	439	360
2016-08-19.16:02:12	57732	1248	351	374
2016-08-19.16:02:14	57734	1250	464	345
2016-08-19.16:02:15	57735	1251	400	354
2016-08-19.16:02:17	57737	1253	410	379
2016-08-19.16:02:18	57738	1254	398	341
2016-08-19.16:02:20	57740	1256	437	350
2016-08-19.16:02:21	57741	1257	385	360
2016-08-19.16:02:23	57743	1259	454	362
2016-08-19.16:02:24	57744	1260	405	343
2016-08-19.16:02:26	57746	1262	414	372
2016-08-19.16:02:27	57747	1263	413	346
2016-08-19.16:02:29	57749	1265	435	339
2016-08-19.16:02:30	57750	1266	417	343
2016-08-19.16:02:32	57752	1268	416	366
2016-08-19.16:02:33	57753	1269	462	347
2016-08-19.16:02:35	57755	1271	468	348
2016-08-19.16:02:36	57756	1272	444	350
2016-08-19.16:02:38	57758	1274	408	330
2016-08-19.16:02:39	57759	1275	425	375
2016-08-19.16:02:41	57761	1277	424	350
2016-08-19.16:02:42	57762	1278	413	345
2016-08-19.16:02:44	57764	1280	456	355
2016-08-19.16:02:45	57765	1281	405	338
2016-08-19.16:02:47	57767	1283	408	347
2016-08-19.16:02:48	57768	1284	398	363
2016-08-19.16:02:50	57770	1286	425	361
2016-08-19.16:02:51	57771	1287	429	368
2016-08-19.16:02:53	57773	1289	423	344
2016-08-19.16:02:54	57774	1290	413	349
2016-08-19.16:02:56	57776	1292	417	363
2016-08-19.16:02:57	57777	1293	429	367
2016-08-19.16:02:59	57779	1295	460	345
2016-08-19.16:03:00	57780	1296	439	359
2016-08-19.16:03:02	57782	1298	437	377
2016-08-19.16:03:03	57783	1299	426	372
2016-08-19.16:03:05	57785	1301	444	372
2016-08-19.16:03:06	57786	1302	409	349
2016-08-19.16:03:08	57788	1304	418	340
2016-08-19.16:03:09	57789	1305	468	369
2016-08-19.16:03:11	57791	1307	452	355
2016-08-19.16:03:12	57792	1308	461	361
2016-08-19.16:03:18	57798	1314	1	1
2016-08-19.16:03:40	57820	1336	1	1
2016-08-19.16:03:50	57830	1346	453	355
2016-08-19.16:03:52	57832	1348	444	362
2016-08-19.16:03:53	57833	1349	431	352
2016-08-19.16:03:55	57835	1351	440	359
2016-08-19.16:03:56	57836	1352	415	371
2016-08-19.16:03:58	57838	1354	460	354
2016-08-19.16:03:59	57839	1355	450	330
2016-08-19.16:04:01	57841	1357	348	344
2016-08-19.16:04:02	57842	1358	419	346
2016-08-19.16:04:04	57844	1360	435	375
2016-08-19.16:04:05	57845	1361	468	336
2016-08-19.16:04:07	57847	1363	500	369
2016-08-19.16:04:08	57848	1364	464	353
2016-08-19.16:04:10	57850	1366	440	333
2016-08-19.16:04:11	57851	1367	446	344
2016-08-19.16:04:13	57853	1369	410	345
2016-08-19.16:04:14	57854	1370	456	341
2016-08-19.16:04:16	57856	1372	393	355
2016-08-19.16:04:17	57857	1373	464	330
2016-08-19.16:04:19	57859	1375	429	330
2016-08-19.16:04:20	57860	1376	426	353
2016-08-19.16:04:22	57862	1378	423	360
2016-08-19.16:04:23	57863	1379	446	364
2016-08-19.16:04:25	57865	1381	457	340
2016-08-19.16:04:26	57866	1382	473	357
2016-08-19.16:04:28	57868	1384	474	384
2016-08-19.16:04:29	57869	1385	442	341
2016-08-19.16:04:31	57871	1387	461	338
2016-08-19.16:04:32	57872	1388	437	359
2016-08-19.16:04:34	57874	1390	410	344
2016-08-19.16:04:35	57875	1391	410	335
2016-08-19.16:04:37	57877	1393	456	369
2016-08-19.16:04:38	57878	1394	441	347
2016-08-19.16:04:40	57880	1396	408	359
2016-08-19.16:04:41	57881	1397	435	363
2016-08-19.16:04:43	57883	1399	467	357
2016-08-19.16:04:44	57884	1400	455	351
2016-08-19.16:04:46	57886	1402	432	374
2016-08-19.16:04:47	57887	1403	439	351
2016-08-19.16:04:49	57889	1405	444	351
2016-08-19.16:04:50	57890	1406	459	381
2016-08-19.16:04:52	57892	1408	436	371
2016-08-19.16:04:53	57893	1409	458	380
2016-08-19.16:04:55	57895	1411	432	355
2016-08-19.16:04:56	57896	1412	428	382
2016-08-19.16:04:58	57898	1414	410	340
2016-08-19.16:05:00	57900	1416	457	348
2016-08-19.16:05:01	57901	1417	444	381
2016-08-19.16:05:02	57902	1418	436	332
2016-08-19.16:05:04	57904	1420	472	341
2016-08-19.16:05:05	57905	1421	447	342
2016-08-19.16:05:07	57907	1423	428	385
2016-08-19.16:05:08	57908	1424	426	341
2016-08-19.16:05:10	57910	1426	438	367
2016-08-19.16:05:11	57911	1427	432	345
2016-08-19.16:05:13	57913	1429	447	369
2016-08-19.16:05:14	57914	1430	467	370
2016-08-19.16:05:16	57916	1432	392	384
2016-08-19.16:05:17	57917	1433	417	345
2016-08-19.16:05:19	57919	1435	438	364
2016-08-19.16:05:20	57920	1436	424	357
2016-08-19.16:05:22	57922	1438	465	344
2016-08-19.16:05:24	57924	1440	413	374
2016-08-19.16:05:25	57925	1441	440	357
2016-08-19.16:05:27	57927	1443	444	378
2016-08-19.16:05:28	57928	1444	446	340
2016-08-19.16:05:30	57930	1446	448	361
2016-08-19.16:05:31	57931	1447	443	356
2016-08-19.16:05:33	57933	1449	463	372
2016-08-19.16:05:34	57934	1450	452	351
2016-08-19.16:05:36	57936	1452	443	365
2016-08-19.16:05:37	57937	1453	454	357
2016-08-19.16:05:39	57939	1455	406	354
2016-08-19.16:05:40	57940	1456	393	349
2016-08-19.16:05:42	57942	1458	443	331
2016-08-19.16:05:43	57943	1459	418	357
2016-08-19.16:05:44	57944	1460	445	349
2016-08-19.16:05:46	57946	1462	439	338
2016-08-19.16:05:47	57947	1463	441	361
2016-08-19.16:05:49	57949	1465	398	343
2016-08-19.16:05:50	57950	1466	446	334
2016-08-19.16:05:52	57952	1468	406	348
2016-08-19.16:05:53	57953	1469	416	367
2016-08-19.16:05:55	57955	1471	403	379
2016-08-19.16:05:56	57956	1472	352	342
2016-08-19.16:05:58	57958	1474	433	355
2016-08-19.16:05:59	57959	1475	445	353
2016-08-19.16:06:01	57961	1477	427	345
2016-08-19.16:06:02	57962	1478	429	376
2016-08-19.16:06:04	57964	1480	441	347
2016-08-19.16:06:05	57965	1481	496	380
2016-08-19.16:06:07	57967	1483	462	372
2016-08-19.16:06:08	57968	1484	391	348
2016-08-19.16:06:10	57970	1486	480	358
2016-08-19.16:06:11	57971	1487	426	339
2016-08-19.16:06:13	57973	1489	495	341
2016-08-19.16:06:14	57974	1490	400	351
2016-08-19.16:06:16	57976	1492	466	343
2016-08-19.16:06:17	57977	1493	417	364
2016-08-19.16:06:19	57979	1495	437	340
2016-08-19.16:06:20	57980	1496	437	388
2016-08-19.16:06:22	57982	1498	394	349
2016-08-19.16:06:24	57984	1500	425	374
2016-08-19.16:06:25	57985	1501	449	340
2016-08-19.16:06:27	57987	1503	461	367
2016-08-19.16:06:28	57988	1504	438	352
2016-08-19.16:06:30	57990	1506	439	351
2016-08-19.16:06:31	57991	1507	441	358
2016-08-19.16:06:33	57993	1509	454	372
2016-08-19.16:06:34	57994	1510	474	363
2016-08-19.16:06:36	57996	1512	412	337
2016-08-19.16:06:37	57997	1513	448	343
2016-08-19.16:06:39	57999	1515	456	321
2016-08-19.16:06:40	58000	1516	432	346
2016-08-19.16:06:42	58002	1518	400	332
2016-08-19.16:06:43	58003	1519	417	360
2016-08-19.16:06:45	58005	1521	434	342
2016-08-19.16:06:46	58006	1522	440	370
2016-08-19.16:06:48	58008	1524	399	328
2016-08-19.16:06:49	58009	1525	411	354
2016-08-19.16:06:51	58011	1527	456	367
2016-08-19.16:06:52	58012	1528	469	341
2016-08-19.16:06:54	58014	1530	447	360
2016-08-19.16:06:55	58015	1531	449	367
2016-08-19.16:06:57	58017	1533	433	364
2016-08-19.16:06:58	58018	1534	395	359
2016-08-19.16:07:00	58020	1536	450	359
2016-08-19.16:07:01	58021	1537	436	377
2016-08-19.16:07:03	58023	1539	436	343
2016-08-19.16:07:04	58024	1540	456	343
2016-08-19.16:07:06	58026	1542	369	347
2016-08-19.16:07:07	58027	1543	405	346
2016-08-19.16:07:09	58029	1545	443	340
2016-08-19.16:07:10	58030	1546	411	367
2016-08-19.16:07:12	58032	1548	471	348
2016-08-19.16:07:13	58033	1549	456	330
2016-08-19.16:07:15	58035	1551	475	345
2016-08-19.16:07:16	58036	1552	433	347
2016-08-19.16:07:18	58038	1554	490	357
2016-08-19.16:07:19	58039	1555	428	356
2016-08-19.16:07:21	58041	1557	372	335
2016-08-19.16:07:22	58042	1558	450	370
2016-08-19.16:07:24	58044	1560	462	368
2016-08-19.16:07:25	58045	1561	414	360
2016-08-19.16:07:26	58046	1562	448	333
2016-08-19.16:07:28	58048	1564	443	334
2016-08-19.16:07:29	58049	1565	452	342
2016-08-19.16:07:31	58051	1567	412	367
2016-08-19.16:07:33	58053	1569	461	334
2016-08-19.16:07:34	58054	1570	423	341
2016-08-19.16:07:36	58056	1572	455	341
2016-08-19.16:07:37	58057	1573	444	378
2016-08-19.16:07:39	58059	1575	423	361
2016-08-19.16:07:40	58060	1576	420	338
2016-08-19.16:07:42	58062	1578	435	350
2016-08-19.16:07:43	58063	1579	408	354
2016-08-19.16:07:45	58065	1581	453	352
2016-08-19.16:07:46	58066	1582	453	331
2016-08-19.16:07:48	58068	1584	454	374
2016-08-19.16:07:49	58069	1585	404	356
2016-08-19.16:07:51	58071	1587	439	371
2016-08-19.16:07:52	58072	1588	417	353
2016-08-19.16:07:54	58074	1590	404	360
2016-08-19.16:07:55	58075	1591	426	352
2016-08-19.16:07:57	58077	1593	408	334
2016-08-19.16:07:58	58078	1594	407	368
2016-08-19.16:08:00	58080	1596	451	350
2016-08-19.16:08:01	58081	1597	399	353
2016-08-19.16:08:03	58083	1599	472	358
2016-08-19.16:08:04	58084	1600	384	353
2016-08-19.16:08:06	58086	1602	429	334
2016-08-19.16:08:07	58087	1603	467	335
2016-08-19.16:08:09	58089	1605	479	326
2016-08-19.16:08:10	58090	1606	425	359
2016-08-19.16:08:12	58092	1608	432	368
2016-08-19.16:08:13	58093	1609	417	371
2016-08-19.16:08:15	58095	1611	446	371
2016-08-19.16:08:16	58096	1612	411	369
2016-08-19.16:08:18	58098	1614	428	365
2016-08-19.16:08:19	58099	1615	464	371
2016-08-19.16:08:21	58101	1617	455	342
2016-08-19.16:08:22	58102	1618	462	356
2016-08-19.16:08:24	58104	1620	435	336
2016-08-19.16:08:25	58105	1621	453	337
2016-08-19.16:08:27	58107	1623	457	365
2016-08-19.16:08:28	58108	1624	403	357
2016-08-19.16:08:30	58110	1626	456	338
2016-08-19.16:08:31	58111	1627	490	342
2016-08-19.16:08:33	58113	1629	439	359
2016-08-19.16:08:34	58114	1630	384	345
2016-08-19.16:08:36	58116	1632	471	374
2016-08-19.16:08:37	58117	1633	455	362
2016-08-19.16:08:39	58119	1635	456	343
2016-08-19.16:08:40	58120	1636	370	378
2016-08-19.16:08:42	58122	1638	417	332
2016-08-19.16:08:43	58123	1639	424	338
2016-08-19.16:08:45	58125	1641	428	334
2016-08-19.16:08:46	58126	1642	452	347
2016-08-19.16:08:48	58128	1644	418	375
2016-08-19.16:08:49	58129	1645	429	349
2016-08-19.16:09:03	58143	1659	1	1
2016-08-19.16:09:25	58165	1681	1	1
2016-08-19.16:09:47	58187	1703	1	1
2016-08-19.16:10:09	58209	1725	1	1
2016-08-19.16:10:31	58231	1747	1	1
2016-08-19.16:10:52	58252	1768	1	1
2016-08-19.16:11:14	58274	1790	1	1
2016-08-19.16:11:36	58296	1812	1	1
2016-08-19.16:11:57	58317	1833	1	1
2016-08-19.16:12:19	58339	1855	1	1
2016-08-19.16:12:41	58361	1877	1	1
2016-08-19.16:13:02	58382	1898	1	1
2016-08-19.16:13:24	58404	1920	1	1
2016-08-19.16:13:46	58426	1942	1	1
2016-08-19.16:14:08	58448	1964	1	1
2016-08-19.16:14:29	58469	1985	1	1
2016-08-19.16:14:51	58491	2007	1	1
2016-08-19.16:15:13	58513	2029	1	1
2016-08-19.16:15:34	58534	2050	1	1
2016-08-19.16:15:56	58556	2072	1	1
2016-08-19.16:16:18	58578	2094	1	1
2016-08-19.16:16:39	58599	2115	1	1
2016-08-19.16:17:01	58621	2137	1	1
2016-08-19.16:17:22	58642	2158	1	1
2016-08-19.16:17:44	58664	2180	1	1
2016-08-19.16:18:06	58686	2202	1	1
2016-08-19.16:18:27	58707	2223	1	1
2016-08-19.16:18:49	58729	2245	1	1
2016-08-19.16:19:10	58750	2266	1	1
2016-08-19.16:19:32	58772	2288	1	1
2016-08-19.16:19:54	58794	2310	1	1
2016-08-19.16:20:15	58815	2331	1	1
2016-08-19.16:20:37	58837	2353	1	1
2016-08-19.16:20:58	58858	2374	1	1
2016-08-19.16:21:20	58880	2396	1	1
2016-08-19.16:21:41	58901	2417	1	1
2016-08-19.16:22:03	58923	2439	1	1
2016-08-19.16:22:25	58945	2461	1	1
2016-08-19.16:22:46	58966	2482	1	1
2016-08-19.16:23:09	58989	2505	1	1
2016-08-19.16:23:31	59011	2527	1	1
2016-08-19.16:23:53	59033	2549	1	1
2016-08-19.16:24:14	59054	2570	1	1
2016-08-19.16:24:36	59076	2592	1	1
2016-08-19.16:24:58	59098	2614	1	1
2016-08-19.16:25:10	59110	2626	512	345
2016-08-19.16:25:11	59111	2627	440	371
2016-08-19.16:25:13	59113	2629	467	358
2016-08-19.16:25:15	59115	2631	496	374
2016-08-19.16:25:16	59116	2632	489	360
2016-08-19.16:25:18	59118	2634	372	344
2016-08-19.16:25:20	59120	2636	429	344
2016-08-19.16:25:21	59121	2637	505	372
2016-08-19.16:25:23	59123	2639	462	370
2016-08-19.16:25:25	59125	2641	506	360
2016-08-19.16:25:26	59126	2642	491	351
2016-08-19.16:25:28	59128	2644	490	351
2016-08-19.16:25:30	59130	2646	453	345
2016-08-19.16:25:31	59131	2647	473	346
2016-08-19.16:25:33	59133	2649	463	361
2016-08-19.16:25:34	59134	2650	439	358
2016-08-19.16:25:36	59136	2652	403	358
2016-08-19.16:25:37	59137	2653	471	351
2016-08-19.16:25:39	59139	2655	426	342
2016-08-19.16:25:41	59141	2657	490	371
2016-08-19.16:25:43	59143	2659	434	337
2016-08-19.16:25:44	59144	2660	447	350
2016-08-19.16:25:46	59146	2662	525	337
2016-08-19.16:25:47	59147	2663	488	354
2016-08-19.16:25:49	59149	2665	501	334
2016-08-19.16:25:51	59151	2667	449	351
2016-08-19.16:25:52	59152	2668	455	353
2016-08-19.16:25:54	59154	2670	411	338
2016-08-19.16:25:55	59155	2671	441	350
2016-08-19.16:25:57	59157	2673	435	354
2016-08-19.16:25:58	59158	2674	485	349
2016-08-19.16:26:00	59160	2676	481	333
2016-08-19.16:26:01	59161	2677	426	342
2016-08-19.16:26:03	59163	2679	438	356
2016-08-19.16:26:04	59164	2680	480	335
2016-08-19.16:26:06	59166	2682	443	338
2016-08-19.16:26:07	59167	2683	407	354
2016-08-19.16:26:09	59169	2685	462	348
2016-08-19.16:26:10	59170	2686	466	340
2016-08-19.16:26:12	59172	2688	420	335
2016-08-19.16:26:13	59173	2689	467	348
2016-08-19.16:26:15	59175	2691	393	335
2016-08-19.16:26:16	59176	2692	431	366
2016-08-19.16:26:18	59178	2694	431	350
2016-08-19.16:26:19	59179	2695	427	366
2016-08-19.16:26:21	59181	2697	465	343
2016-08-19.16:26:22	59182	2698	451	344
2016-08-19.16:26:24	59184	2700	504	351
2016-08-19.16:26:25	59185	2701	461	338
2016-08-19.16:26:27	59187	2703	467	345
2016-08-19.16:26:28	59188	2704	470	349
2016-08-19.16:26:30	59190	2706	465	363
2016-08-19.16:26:31	59191	2707	455	342
2016-08-19.16:26:33	59193	2709	443	350
2016-08-19.16:26:34	59194	2710	436	349
2016-08-19.16:26:36	59196	2712	434	310
2016-08-19.16:26:37	59197	2713	478	336
2016-08-19.16:26:39	59199	2715	407	349
2016-08-19.16:26:40	59200	2716	420	328
2016-08-19.16:26:42	59202	2718	428	352
2016-08-19.16:26:43	59203	2719	424	340
2016-08-19.16:26:45	59205	2721	468	352
2016-08-19.16:26:46	59206	2722	421	351
2016-08-19.16:26:48	59208	2724	484	326
2016-08-19.16:26:49	59209	2725	449	374
2016-08-19.16:26:51	59211	2727	467	348
2016-08-19.16:26:52	59212	2728	429	339
2016-08-19.16:26:54	59214	2730	442	356
2016-08-19.16:26:55	59215	2731	437	321
2016-08-19.16:26:57	59217	2733	495	323
2016-08-19.16:26:58	59218	2734	424	339
2016-08-19.16:27:00	59220	2736	403	339
2016-08-19.16:27:01	59221	2737	423	358
2016-08-19.16:27:03	59223	2739	433	373
2016-08-19.16:27:04	59224	2740	491	343
2016-08-19.16:27:06	59226	2742	465	373
2016-08-19.16:27:07	59227	2743	461	332
2016-08-19.16:27:09	59229	2745	449	361
2016-08-19.16:27:10	59230	2746	458	346
2016-08-19.16:27:12	59232	2748	444	315
2016-08-19.16:27:13	59233	2749	398	357
2016-08-19.16:27:15	59235	2751	454	358
2016-08-19.16:27:16	59236	2752	411	341
2016-08-19.16:27:18	59238	2754	418	346
2016-08-19.16:27:19	59239	2755	464	347
2016-08-19.16:27:21	59241	2757	450	343
2016-08-19.16:27:22	59242	2758	455	333
2016-08-19.16:27:24	59244	2760	456	356
2016-08-19.16:27:25	59245	2761	406	365
2016-08-19.16:27:27	59247	2763	467	349
2016-08-19.16:27:28	59248	2764	450	345
2016-08-19.16:27:30	59250	2766	437	341
2016-08-19.16:27:31	59251	2767	409	346
2016-08-19.16:27:33	59253	2769	458	333
2016-08-19.16:27:35	59255	2771	418	352
2016-08-19.16:27:36	59256	2772	479	336
2016-08-19.16:27:37	59257	2773	479	348
2016-08-19.16:27:39	59259	2775	441	362
2016-08-19.16:27:41	59261	2777	462	339
2016-08-19.16:27:42	59262	2778	433	352
2016-08-19.16:27:44	59264	2780	484	343
2016-08-19.16:27:45	59265	2781	378	355
2016-08-19.16:27:47	59267	2783	415	355
2016-08-19.16:27:48	59268	2784	460	356
2016-08-19.16:27:50	59270	2786	389	349
2016-08-19.16:27:51	59271	2787	418	345
2016-08-19.16:27:53	59273	2789	405	347
2016-08-19.16:27:54	59274	2790	435	344
2016-08-19.16:27:56	59276	2792	441	334
2016-08-19.16:27:57	59277	2793	441	338
2016-08-19.16:27:59	59279	2795	410	366
2016-08-19.16:28:00	59280	2796	442	335
2016-08-19.16:28:02	59282	2798	358	356
2016-08-19.16:28:03	59283	2799	445	351
2016-08-19.16:28:05	59285	2801	455	329
2016-08-19.16:28:06	59286	2802	456	344
2016-08-19.16:28:08	59288	2804	458	347
2016-08-19.16:28:09	59289	2805	475	334
2016-08-19.16:28:11	59291	2807	407	342
2016-08-19.16:28:12	59292	2808	406	352
2016-08-19.16:28:14	59294	2810	463	379
2016-08-19.16:28:15	59295	2811	418	351
2016-08-19.16:28:17	59297	2813	473	323
2016-08-19.16:28:18	59298	2814	449	335
2016-08-19.16:28:20	59300	2816	461	330
2016-08-19.16:28:21	59301	2817	414	353
2016-08-19.16:28:23	59303	2819	410	360
2016-08-19.16:28:24	59304	2820	426	357
2016-08-19.16:28:26	59306	2822	437	328
2016-08-19.16:28:27	59307	2823	458	340
2016-08-19.16:28:29	59309	2825	450	344
2016-08-19.16:28:30	59310	2826	456	335
2016-08-19.16:28:32	59312	2828	431	347
2016-08-19.16:28:33	59313	2829	444	330
2016-08-19.16:28:35	59315	2831	425	348
2016-08-19.16:28:36	59316	2832	457	318
2016-08-19.16:28:38	59318	2834	443	345
2016-08-19.16:28:39	59319	2835	444	381
2016-08-19.16:28:41	59321	2837	442	364
2016-08-19.16:28:42	59322	2838	459	339
2016-08-19.16:28:44	59324	2840	390	350
2016-08-19.16:28:45	59325	2841	436	357
2016-08-19.16:28:47	59327	2843	447	352
2016-08-19.16:28:48	59328	2844	410	357
2016-08-19.16:28:50	59330	2846	416	357
2016-08-19.16:28:51	59331	2847	457	334
2016-08-19.16:28:53	59333	2849	476	333
2016-08-19.16:28:54	59334	2850	414	341
2016-08-19.16:28:56	59336	2852	458	360
2016-08-19.16:28:57	59337	2853	445	352
2016-08-19.16:28:59	59339	2855	497	352
2016-08-19.16:29:01	59341	2857	441	341
2016-08-19.16:29:02	59342	2858	428	350
2016-08-19.16:29:03	59343	2859	415	352
2016-08-19.16:29:05	59345	2861	425	345
2016-08-19.16:29:06	59346	2862	433	372
2016-08-19.16:29:08	59348	2864	471	349
2016-08-19.16:29:09	59349	2865	460	341
2016-08-19.16:29:11	59351	2867	421	365
2016-08-19.16:29:12	59352	2868	391	352
2016-08-19.16:29:14	59354	2870	459	351
2016-08-19.16:29:15	59355	2871	469	324
2016-08-19.16:29:17	59357	2873	457	333
2016-08-19.16:29:18	59358	2874	489	335
2016-08-19.16:29:20	59360	2876	399	338
2016-08-19.16:29:21	59361	2877	375	356
2016-08-19.16:29:23	59363	2879	451	358
2016-08-19.16:29:24	59364	2880	420	333
2016-08-19.16:29:26	59366	2882	407	346
2016-08-19.16:29:27	59367	2883	446	354
2016-08-19.16:29:29	59369	2885	451	357
2016-08-19.16:29:30	59370	2886	444	325
2016-08-19.16:29:32	59372	2888	423	335
2016-08-19.16:29:33	59373	2889	413	340
2016-08-19.16:29:35	59375	2891	442	345
2016-08-19.16:29:36	59376	2892	481	340
2016-08-19.16:29:38	59378	2894	416	342
2016-08-19.16:29:39	59379	2895	457	330
2016-08-19.16:29:41	59381	2897	433	345
2016-08-19.16:29:42	59382	2898	404	346
2016-08-19.16:29:44	59384	2900	475	332
2016-08-19.16:29:45	59385	2901	415	332
2016-08-19.16:29:47	59387	2903	459	348
2016-08-19.16:29:48	59388	2904	414	348
2016-08-19.16:29:50	59390	2906	437	354
2016-08-19.16:29:51	59391	2907	432	348
2016-08-19.16:29:53	59393	2909	447	334
2016-08-19.16:29:54	59394	2910	404	353
2016-08-19.16:29:56	59396	2912	455	336
2016-08-19.16:29:57	59397	2913	443	342
2016-08-19.16:29:59	59399	2915	426	351
2016-08-19.16:30:00	59400	2916	462	336
2016-08-19.16:30:02	59402	2918	386	352
2016-08-19.16:30:03	59403	2919	498	339
2016-08-19.16:30:05	59405	2921	424	352
2016-08-19.16:30:06	59406	2922	452	360
2016-08-19.16:30:08	59408	2924	387	349
2016-08-19.16:30:09	59409	2925	418	347
2016-08-19.16:30:11	59411	2927	494	342
2016-08-19.16:30:12	59412	2928	423	344
2016-08-19.16:30:14	59414	2930	437	367
2016-08-19.16:30:15	59415	2931	459	326
2016-08-19.16:30:17	59417	2933	491	326
2016-08-19.16:30:18	59418	2934	460	358
2016-08-19.16:30:20	59420	2936	400	355
2016-08-19.16:30:21	59421	2937	416	350
2016-08-19.16:30:23	59423	2939	421	348
2016-08-19.16:30:24	59424	2940	438	331
2016-08-19.16:30:26	59426	2942	427	326
2016-08-19.16:30:27	59427	2943	427	320
2016-08-19.16:30:29	59429	2945	414	368
2016-08-19.16:30:30	59430	2946	463	331
2016-08-19.16:30:32	59432	2948	484	337
2016-08-19.16:30:33	59433	2949	430	338
2016-08-19.16:30:35	59435	2951	462	334
2016-08-19.16:30:36	59436	2952	462	321
2016-08-19.16:30:38	59438	2954	457	321
2016-08-19.16:30:39	59439	2955	444	341
2016-08-19.16:30:40	59440	2956	423	359
2016-08-19.16:30:42	59442	2958	457	338
2016-08-19.16:30:43	59443	2959	419	352
2016-08-19.16:30:45	59445	2961	417	370
2016-08-19.16:30:46	59446	2962	436	348
2016-08-19.16:30:48	59448	2964	463	331
2016-08-19.16:30:49	59449	2965	422	338
2016-08-19.16:31:01	59461	2977	1	1
2016-08-19.16:31:23	59483	2999	1	1
2016-08-19.16:31:45	59505	3021	1	1
2016-08-19.16:32:06	59526	3042	1	1
2016-08-19.16:32:28	59548	3064	1	1
2016-08-19.16:32:49	59569	3085	1	1
2016-08-19.16:33:11	59591	3107	1	1
2016-08-19.16:33:33	59613	3129	1	1
2016-08-19.16:33:55	59635	3151	1	1
2016-08-19.16:34:16	59656	3172	1	1
2016-08-19.16:34:38	59678	3194	1	1
2016-08-19.16:35:00	59700	3216	1	1
2016-08-19.16:35:21	59721	3237	1	1
2016-08-19.16:35:43	59743	3259	1	1
2016-08-19.16:36:05	59765	3281	1	1
2016-08-19.16:36:27	59787	3303	1	1
2016-08-19.16:36:48	59808	3324	1	1
2016-08-19.16:37:10	59830	3346	1	1
2016-08-19.16:37:32	59852	3368	1	1
2016-08-19.16:37:53	59873	3389	1	1
2016-08-19.16:38:15	59895	3411	1	1
2016-08-19.16:38:36	59916	3432	1	1
2016-08-19.16:38:58	59938	3454	1	1
2016-08-19.16:39:19	59959	3475	1	1
2016-08-19.16:39:41	59981	3497	1	1
2016-08-19.16:40:02	60002	3518	1	1
2016-08-19.16:40:24	60024	3540	1	1
2016-08-19.16:40:45	60045	3561	1	1
2016-08-19.16:41:07	60067	3583	1	1
2016-08-19.16:41:28	60088	3604	1	1
2016-08-19.16:41:50	60110	3626	1	1
2016-08-19.16:42:11	60131	3647	1	1
2016-08-19.16:42:33	60153	3669	1	1
2016-08-19.16:42:54	60174	3690	1	1
2016-08-19.16:43:16	60196	3712	1	1
2016-08-19.16:43:37	60217	3733	1	1
2016-08-19.16:43:59	60239	3755	1	1
2016-08-19.16:44:20	60260	3776	1	1
2016-08-19.16:44:42	60282	3798	1	1
2016-08-19.16:45:03	60303	3819	1	1
2016-08-19.16:45:25	60325	3841	1	1
2016-08-19.16:45:46	60346	3862	1	1
2016-08-19.16:46:08	60368	3884	1	1
2016-08-19.16:46:30	60390	3906	1	1
2016-08-19.16:46:51	60411	3927	1	1
2016-08-19.16:47:12	60432	3948	1	1
2016-08-19.16:47:34	60454	3970	1	1
2016-08-19.16:47:55	60475	3991	1	1
2016-08-19.16:48:17	60497	4013	1	1
2016-08-19.16:48:38	60518	4034	1	1
2016-08-19.16:49:00	60540	4056	1	1
2016-08-19.16:49:22	60562	4078	1	1
2016-08-19.16:49:43	60583	4099	1	1
2016-08-19.16:50:05	60605	4121	1	1
2016-08-19.16:50:27	60627	4143	1	1
2016-08-19.16:50:48	60648	4164	1	1
2016-08-19.16:51:10	60670	4186	1	1
2016-08-19.16:51:32	60692	4208	1	1
2016-08-19.16:51:53	60713	4229	1	1
2016-08-19.16:52:14	60734	4250	1	1
2016-08-19.16:52:36	60756	4272	1	1
2016-08-19.16:52:58	60778	4294	1	1
2016-08-19.16:53:19	60799	4315	1	1
2016-08-19.16:53:41	60821	4337	1	1
2016-08-19.16:54:02	60842	4358	1	1
2016-08-19.16:54:24	60864	4380	1	1
2016-08-19.16:54:46	60886	4402	1	1
2016-08-19.16:55:07	60907	4423	1	1
2016-08-19.16:55:29	60929	4445	1	1
2016-08-19.16:55:50	60950	4466	1	1
2016-08-19.16:56:12	60972	4488	1	1
2016-08-19.16:56:33	60993	4509	1	1
2016-08-19.16:56:55	61015	4531	1	1
2016-08-19.16:57:16	61036	4552	1	1
2016-08-19.16:57:38	61058	4574	1	1
2016-08-19.16:57:59	61079	4595	1	1
2016-08-19.16:58:20	61100	4616	1	1
2016-08-19.16:58:42	61122	4638	1	1
2016-08-19.16:59:03	61143	4659	1	1
2016-08-19.16:59:25	61165	4681	1	1
2016-08-19.16:59:46	61186	4702	1	1
2016-08-19.17:00:08	61208	4724	1	1
2016-08-19.17:00:29	61229	4745	1	1
2016-08-19.17:00:50	61250	4766	1	1
2016-08-19.17:01:12	61272	4788	1	1
2016-08-19.17:01:33	61293	4809	1	1
2016-08-19.17:01:55	61315	4831	1	1
2016-08-19.17:02:16	61336	4852	1	1
2016-08-19.17:02:37	61357	4873	1	1
2016-08-19.17:02:59	61379	4895	1	1
2016-08-19.17:03:20	61400	4916	1	1
2016-08-19.17:03:41	61421	4937	1	1
2016-08-19.17:04:03	61443	4959	1	1
2016-08-19.17:04:24	61464	4980	1	1
2016-08-19.17:04:45	61485	5001	1	1
2016-08-19.17:05:07	61507	5023	1	1
2016-08-19.17:05:29	61529	5045	1	1
2016-08-19.17:05:43	61543	5059	412	359
2016-08-19.17:05:45	61545	5061	476	359
2016-08-19.17:05:47	61547	5063	396	356
2016-08-19.17:05:48	61548	5064	449	374
2016-08-19.17:05:50	61550	5066	488	385
2016-08-19.17:05:52	61552	5068	482	364
2016-08-19.17:05:53	61553	5069	479	359
2016-08-19.17:05:55	61555	5071	430	354

## Sheet: 20161028 - Null Intervention
Version	OpenCV 3.1 - CUFF Blueprint v1 - Control
Location	CRAE - Intervention - Null Test
x-coordinate Boundary	0
y-coordinate Boundary	23
Threshold Value	150
Maximum Setup Frequency
Chamber width
Chamber height
Timestamp	Absolute 24-hr Seconds	Time (s)	Frequency (MHz)	Unit Frequency	x Avg.	y Avg.
2016-10-27.14:59:26	53966	0	n/a	0	373	294
2016-10-27.14:59:28	53968	2	n/a	0	370	318
2016-10-27.14:59:31	53971	5	n/a	0	360	357
2016-10-27.14:59:33	53973	7	n/a	0	354	293
2016-10-27.14:59:35	53975	9	n/a	0	390	351
2016-10-27.14:59:37	53977	11	n/a	0	386	350
2016-10-27.14:59:39	53979	13	n/a	0	368	289
2016-10-27.14:59:40	53980	14	n/a	0	377	345
2016-10-27.14:59:42	53982	16	n/a	0	371	333
2016-10-27.14:59:44	53984	18	n/a	0	379	355
2016-10-27.14:59:45	53985	19	n/a	0	380	287
2016-10-27.14:59:47	53987	21	n/a	0	363	279
2016-10-27.14:59:49	53989	23	n/a	0	350	344
2016-10-27.14:59:50	53990	24	n/a	0	399	341
2016-10-27.14:59:52	53992	26	n/a	0	352	299
2016-10-27.14:59:54	53994	28	n/a	0	375	336
2016-10-27.14:59:55	53995	29	n/a	0	354	291
2016-10-27.14:59:57	53997	31	n/a	0	406	351
2016-10-27.14:59:58	53998	32	n/a	0	349	302
2016-10-27.15:00:00	54000	34	n/a	0	401	324
2016-10-27.15:00:02	54002	36	n/a	0	364	300
2016-10-27.15:00:03	54003	37	n/a	0	390	358
2016-10-27.15:00:05	54005	39	n/a	0	387	344
2016-10-27.15:00:07	54007	41	n/a	0	375	303
2016-10-27.15:00:08	54008	42	n/a	0	382	338
2016-10-27.15:00:10	54010	44	n/a	0	387	343
2016-10-27.15:00:11	54011	45	n/a	0	355	299
2016-10-27.15:00:13	54013	47	n/a	0	407	348
2016-10-27.15:00:15	54015	49	n/a	0	352	307
2016-10-27.15:00:16	54016	50	n/a	0	392	352
2016-10-27.15:00:18	54018	52	n/a	0	408	357
2016-10-27.15:00:19	54019	53	n/a	0	421	325
2016-10-27.15:00:21	54021	55	n/a	0	384	349
2016-10-27.15:00:23	54023	57	n/a	0	384	337
2016-10-27.15:00:24	54024	58	n/a	0	367	306
2016-10-27.15:00:26	54026	60	n/a	0	396	341
2016-10-27.15:00:27	54027	61	n/a	0	385	344
2016-10-27.15:00:29	54029	63	n/a	0	401	359
2016-10-27.15:00:30	54030	64	n/a	0	371	303
2016-10-27.15:00:32	54032	66	n/a	0	415	349
2016-10-27.15:00:34	54034	68	n/a	0	404	357
2016-10-27.15:00:35	54035	69	n/a	0	386	325
2016-10-27.15:00:37	54037	71	n/a	0	369	332
2016-10-27.15:00:39	54039	73	n/a	0	366	348
2016-10-27.15:00:40	54040	74	n/a	0	379	350
2016-10-27.15:00:42	54042	76	n/a	0	392	343
2016-10-27.15:00:44	54044	78	n/a	0	385	342
2016-10-27.15:00:45	54045	79	n/a	0	401	354
2016-10-27.15:00:47	54047	81	n/a	0	396	338
2016-10-27.15:00:48	54048	82	n/a	0	412	334
2016-10-27.15:00:50	54050	84	n/a	0	409	353
2016-10-27.15:00:51	54051	85	n/a	0	391	354
2016-10-27.15:00:53	54053	87	n/a	0	392	342
2016-10-27.15:00:55	54055	89	n/a	0	411	321
2016-10-27.15:00:56	54056	90	n/a	0	418	343
2016-10-27.15:00:58	54058	92	n/a	0	394	335
2016-10-27.15:00:59	54059	93	n/a	0	371	346
2016-10-27.15:01:01	54061	95	n/a	0	401	353
2016-10-27.15:01:03	54063	97	n/a	0	398	323
2016-10-27.15:01:04	54064	98	n/a	0	361	325
2016-10-27.15:01:06	54066	100	n/a	0	378	343
2016-10-27.15:01:07	54067	101	n/a	0	392	344
2016-10-27.15:01:09	54069	103	n/a	0	361	304
2016-10-27.15:01:10	54070	104	n/a	0	349	298
2016-10-27.15:01:12	54072	106	n/a	0	377	345
2016-10-27.15:01:14	54074	108	n/a	0	407	332
2016-10-27.15:01:15	54075	109	n/a	0	366	318
2016-10-27.15:01:17	54077	111	n/a	0	384	344
2016-10-27.15:01:19	54079	113	n/a	0	378	340
2016-10-27.15:01:20	54080	114	n/a	0	363	317
2016-10-27.15:01:22	54082	116	n/a	0	384	333
2016-10-27.15:01:23	54083	117	n/a	0	409	347
2016-10-27.15:01:25	54085	119	n/a	0	405	351
2016-10-27.15:01:27	54087	121	n/a	0	392	339
2016-10-27.15:01:28	54088	122	n/a	0	355	301
2016-10-27.15:01:30	54090	124	n/a	0	343	307
2016-10-27.15:01:31	54091	125	n/a	0	388	345
2016-10-27.15:01:33	54093	127	n/a	0	386	340
2016-10-27.15:01:35	54095	129	n/a	0	391	339
2016-10-27.15:01:36	54096	130	n/a	0	374	305
2016-10-27.15:01:38	54098	132	n/a	0	394	333
2016-10-27.15:01:39	54099	133	n/a	0	387	354
2016-10-27.15:01:41	54101	135	n/a	0	402	326
2016-10-27.15:01:42	54102	136	n/a	0	358	319
2016-10-27.15:01:44	54104	138	n/a	0	393	346
2016-10-27.15:01:45	54105	139	n/a	0	372	345
2016-10-27.15:01:47	54107	141	n/a	0	386	336
2016-10-27.15:01:48	54108	142	n/a	0	385	342
2016-10-27.15:01:50	54110	144	n/a	0	383	335
2016-10-27.15:01:51	54111	145	n/a	0	372	328
2016-10-27.15:01:53	54113	147	n/a	0	389	339
2016-10-27.15:01:54	54114	148	n/a	0	411	349
2016-10-27.15:01:56	54116	150	n/a	0	395	342
2016-10-27.15:01:57	54117	151	n/a	0	399	348
2016-10-27.15:01:59	54119	153	n/a	0	375	330
2016-10-27.15:02:01	54121	155	n/a	0	438	349
2016-10-27.15:02:02	54122	156	n/a	0	408	341
2016-10-27.15:02:04	54124	158	n/a	0	355	295
2016-10-27.15:02:06	54126	160	n/a	0	391	355
2016-10-27.15:02:07	54127	161	n/a	0	395	333
2016-10-27.15:02:09	54129	163	n/a	0	402	343
2016-10-27.15:02:10	54130	164	n/a	0	397	315
2016-10-27.15:02:12	54132	166	n/a	0	400	348
2016-10-27.15:02:14	54134	168	n/a	0	386	318
2016-10-27.15:02:16	54136	170	n/a	0	350	312
2016-10-27.15:02:17	54137	171	n/a	0	411	343
2016-10-27.15:02:19	54139	173	n/a	0	378	315
2016-10-27.15:02:21	54141	175	n/a	0	376	308
2016-10-27.15:02:22	54142	176	n/a	0	391	326
2016-10-27.15:02:24	54144	178	n/a	0	379	320
2016-10-27.15:02:25	54145	179	n/a	0	369	331
2016-10-27.15:02:27	54147	181	n/a	0	390	342
2016-10-27.15:02:29	54149	183	n/a	0	391	335
2016-10-27.15:02:30	54150	184	n/a	0	411	345
2016-10-27.15:02:32	54152	186	n/a	0	401	340
2016-10-27.15:02:33	54153	187	n/a	0	390	333
2016-10-27.15:02:35	54155	189	n/a	0	386	319
2016-10-27.15:02:37	54157	191	n/a	0	396	346
2016-10-27.15:02:38	54158	192	n/a	0	393	342
2016-10-27.15:02:40	54160	194	n/a	0	389	337
2016-10-27.15:02:42	54162	196	n/a	0	386	342
2016-10-27.15:02:43	54163	197	n/a	0	371	328
2016-10-27.15:02:45	54165	199	n/a	0	372	318
2016-10-27.15:02:46	54166	200	n/a	0	413	331
2016-10-27.15:02:48	54168	202	n/a	0	393	340
2016-10-27.15:02:49	54169	203	n/a	0	354	310
2016-10-27.15:02:51	54171	205	n/a	0	344	286
2016-10-27.15:02:52	54172	206	n/a	0	385	315
2016-10-27.15:02:54	54174	208	n/a	0	363	294
2016-10-27.15:02:55	54175	209	n/a	0	393	312
2016-10-27.15:02:57	54177	211	n/a	0	416	330
2016-10-27.15:02:59	54179	213	n/a	0	387	336
2016-10-27.15:03:00	54180	214	n/a	0	384	307
2016-10-27.15:03:02	54182	216	n/a	0	388	302
2016-10-27.15:03:03	54183	217	n/a	0	423	346
2016-10-27.15:03:05	54185	219	n/a	0	361	307
2016-10-27.15:03:06	54186	220	n/a	0	342	294
2016-10-27.15:03:08	54188	222	n/a	0	368	320
2016-10-27.15:03:09	54189	223	n/a	0	346	299
2016-10-27.15:03:11	54191	225	n/a	0	366	306
2016-10-27.15:03:13	54193	227	n/a	0	405	324
2016-10-27.15:03:14	54194	228	n/a	0	392	340
2016-10-27.15:03:16	54196	230	n/a	0	377	319
2016-10-27.15:03:18	54198	232	n/a	0	389	328
2016-10-27.15:03:19	54199	233	n/a	0	374	340
2016-10-27.15:03:21	54201	235	n/a	0	399	323
2016-10-27.15:03:22	54202	236	n/a	0	347	299
2016-10-27.15:03:24	54204	238	n/a	0	414	336
2016-10-27.15:03:25	54205	239	n/a	0	381	304
2016-10-27.15:03:27	54207	241	n/a	0	406	343
2016-10-27.15:03:29	54209	243	n/a	0	379	330
2016-10-27.15:03:30	54210	244	n/a	0	393	301
2016-10-27.15:03:32	54212	246	n/a	0	365	305
2016-10-27.15:03:34	54214	248	n/a	0	376	311
2016-10-27.15:03:35	54215	249	n/a	0	365	346
2016-10-27.15:03:37	54217	251	n/a	0	365	305
2016-10-27.15:03:38	54218	252	n/a	0	397	339
2016-10-27.15:03:40	54220	254	n/a	0	407	346
2016-10-27.15:03:41	54221	255	n/a	0	399	340
2016-10-27.15:03:43	54223	257	n/a	0	342	306
2016-10-27.15:03:45	54225	259	n/a	0	362	301
2016-10-27.15:03:46	54226	260	n/a	0	354	338
2016-10-27.15:03:48	54228	262	n/a	0	376	302
2016-10-27.15:03:49	54229	263	n/a	0	407	340
2016-10-27.15:03:51	54231	265	n/a	0	384	327
2016-10-27.15:03:52	54232	266	n/a	0	403	350
2016-10-27.15:03:54	54234	268	n/a	0	409	360
2016-10-27.15:03:55	54235	269	n/a	0	346	309
2016-10-27.15:03:57	54237	271	n/a	0	410	345
2016-10-27.15:03:58	54238	272	n/a	0	379	323
2016-10-27.15:04:00	54240	274	n/a	0	376	352
2016-10-27.15:04:01	54241	275	n/a	0	377	317
2016-10-27.15:04:03	54243	277	n/a	0	381	352
2016-10-27.15:04:04	54244	278	n/a	0	352	307
2016-10-27.15:04:06	54246	280	n/a	0	372	312
2016-10-27.15:04:08	54248	282	n/a	0	404	348
2016-10-27.15:04:09	54249	283	n/a	0	373	330
2016-10-27.15:04:11	54251	285	n/a	0	358	271
2016-10-27.15:04:13	54253	287	n/a	0	393	312
2016-10-27.15:04:14	54254	288	n/a	0	379	332
2016-10-27.15:04:16	54256	290	n/a	0	356	282
2016-10-27.15:04:17	54257	291	n/a	0	366	303
2016-10-27.15:04:19	54259	293	n/a	0	368	282
2016-10-27.15:04:21	54261	295	n/a	0	364	283
2016-10-27.15:04:22	54262	296	n/a	0	389	348
2016-10-27.15:04:24	54264	298	n/a	0	358	272
2016-10-27.15:04:25	54265	299	n/a	0	424	349
2016-10-27.15:04:27	54267	301	n/a	0	384	343
2016-10-27.15:04:28	54268	302	n/a	0	367	295
2016-10-27.15:04:30	54270	304	n/a	0	330	275
2016-10-27.15:04:32	54272	306	n/a	0	352	297
2016-10-27.15:04:33	54273	307	n/a	0	389	323
2016-10-27.15:04:35	54275	309	n/a	0	404	351
2016-10-27.15:04:36	54276	310	n/a	0	368	358
2016-10-27.15:04:38	54278	312	n/a	0	346	285
2016-10-27.15:04:39	54279	313	n/a	0	386	325
2016-10-27.15:04:41	54281	315	n/a	0	386	338
2016-10-27.15:04:42	54282	316	n/a	0	372	325
2016-10-27.15:04:44	54284	318	n/a	0	375	335
2016-10-27.15:04:45	54285	319	n/a	0	386	341
2016-10-27.15:04:47	54287	321	n/a	0	394	350
2016-10-27.15:04:48	54288	322	n/a	0	387	342
2016-10-27.15:04:50	54290	324	n/a	0	381	317
2016-10-27.15:04:52	54292	326	n/a	0	351	350
2016-10-27.15:04:53	54293	327	n/a	0	375	318
2016-10-27.15:04:55	54295	329	n/a	0	346	274
2016-10-27.15:04:57	54297	331	n/a	0	390	347
2016-10-27.15:04:58	54298	332	n/a	0	381	344
2016-10-27.15:05:00	54300	334	n/a	0	347	309
2016-10-27.15:05:01	54301	335	n/a	0	410	332
2016-10-27.15:05:03	54303	337	n/a	0	385	325
2016-10-27.15:05:04	54304	338	n/a	0	406	338
2016-10-27.15:05:06	54306	340	n/a	0	371	326
2016-10-27.15:05:08	54308	342	n/a	0	355	277
2016-10-27.15:05:09	54309	343	n/a	0	321	290
2016-10-27.15:05:11	54311	345	n/a	0	378	331
2016-10-27.15:05:12	54312	346	n/a	0	358	334
2016-10-27.15:05:14	54314	348	n/a	0	404	339
2016-10-27.15:05:15	54315	349	n/a	0	374	337
2016-10-27.15:05:17	54317	351	n/a	0	406	355
2016-10-27.15:05:18	54318	352	n/a	0	394	345
2016-10-27.15:05:20	54320	354	n/a	0	337	298
2016-10-27.15:05:21	54321	355	n/a	0	338	284
2016-10-27.15:05:23	54323	357	n/a	0	372	351
2016-10-27.15:05:24	54324	358	n/a	0	412	341
2016-10-27.15:05:26	54326	360	n/a	0	382	324
2016-10-27.15:05:27	54327	361	n/a	0	408	344
2016-10-27.15:05:29	54329	363	n/a	0	345	295
2016-10-27.15:05:30	54330	364	n/a	0	368	355
2016-10-27.15:05:32	54332	366	n/a	0	347	285
2016-10-27.15:05:33	54333	367	n/a	0	373	328
2016-10-27.15:05:35	54335	369	n/a	0	375	340
2016-10-27.15:05:37	54337	371	n/a	0	384	360
2016-10-27.15:05:38	54338	372	n/a	0	370	347
2016-10-27.15:05:40	54340	374	n/a	0	364	315
2016-10-27.15:05:41	54341	375	n/a	0	371	338
2016-10-27.15:05:43	54343	377	n/a	0	345	297
2016-10-27.15:05:45	54345	379	n/a	0	368	273
2016-10-27.15:05:46	54346	380	n/a	0	347	273
2016-10-27.15:05:48	54348	382	n/a	0	376	347
2016-10-27.15:05:49	54349	383	n/a	0	374	334
2016-10-27.15:06:11	54371	405	n/a	0	n/a	n/a
2016-10-27.15:06:33	54393	427	n/a	0	n/a	n/a
2016-10-27.15:06:54	54414	448	n/a	0	n/a	n/a
2016-10-27.15:07:16	54436	470	n/a	0	n/a	n/a
2016-10-27.15:07:37	54457	491	n/a	0	n/a	n/a
2016-10-27.15:07:59	54479	513	n/a	0	n/a	n/a
2016-10-27.15:08:20	54500	534	n/a	0	n/a	n/a
2016-10-27.15:08:42	54522	556	n/a	0	n/a	n/a
2016-10-27.15:09:04	54544	578	n/a	0	n/a	n/a
2016-10-27.15:09:25	54565	599	n/a	0	n/a	n/a
2016-10-27.15:09:47	54587	621	n/a	0	n/a	n/a
2016-10-27.15:10:08	54608	642	n/a	0	n/a	n/a
2016-10-27.15:10:30	54630	664	n/a	0	n/a	n/a
2016-10-27.15:10:51	54651	685	n/a	0	n/a	n/a
2016-10-27.15:11:13	54673	707	n/a	0	n/a	n/a
2016-10-27.15:11:35	54695	729	n/a	0	n/a	n/a
2016-10-27.15:11:56	54716	750	n/a	0	n/a	n/a
2016-10-27.15:12:18	54738	772	n/a	0	n/a	n/a
2016-10-27.15:12:39	54759	793	n/a	0	n/a	n/a
2016-10-27.15:13:01	54781	815	n/a	0	n/a	n/a
2016-10-27.15:13:22	54802	836	n/a	0	n/a	n/a
2016-10-27.15:13:44	54824	858	n/a	0	n/a	n/a
2016-10-27.15:14:05	54845	879	n/a	0	n/a	n/a
2016-10-27.15:14:27	54867	901	n/a	0	n/a	n/a
2016-10-27.15:14:49	54889	923	n/a	0	n/a	n/a
2016-10-27.15:15:10	54910	944	n/a	0	n/a	n/a
2016-10-27.15:15:32	54932	966	n/a	0	n/a	n/a
2016-10-27.15:15:53	54953	987	n/a	0	n/a	n/a
2016-10-27.15:16:15	54975	1009	n/a	0	n/a	n/a
2016-10-27.15:16:36	54996	1030	n/a	0	n/a	n/a
2016-10-27.15:16:58	55018	1052	n/a	0	n/a	n/a
2016-10-27.15:17:19	55039	1073	n/a	0	n/a	n/a
2016-10-27.15:17:41	55061	1095	n/a	0	n/a	n/a
2016-10-27.15:18:03	55083	1117	n/a	0	n/a	n/a
2016-10-27.15:18:24	55104	1138	n/a	0	n/a	n/a
2016-10-27.15:18:46	55126	1160	n/a	0	n/a	n/a
2016-10-27.15:19:07	55147	1181	n/a	0	n/a	n/a
2016-10-27.15:19:29	55169	1203	n/a	0	n/a	n/a
2016-10-27.15:19:50	55190	1224	n/a	0	n/a	n/a
2016-10-27.15:20:12	55212	1246	n/a	0	n/a	n/a
2016-10-27.15:20:34	55234	1268	n/a	0	n/a	n/a
2016-10-27.15:20:55	55255	1289	n/a	0	n/a	n/a
2016-10-27.15:21:17	55277	1311	n/a	0	n/a	n/a
2016-10-27.15:21:38	55298	1332	n/a	0	n/a	n/a
2016-10-27.15:22:00	55320	1354	n/a	0	n/a	n/a
2016-10-27.15:22:21	55341	1375	n/a	0	n/a	n/a
2016-10-27.15:22:43	55363	1397	n/a	0	n/a	n/a
2016-10-27.15:23:04	55384	1418	n/a	0	n/a	n/a
2016-10-27.15:23:26	55406	1440	n/a	0	n/a	n/a
2016-10-27.15:23:48	55428	1462	n/a	0	n/a	n/a
2016-10-27.15:24:09	55449	1483	n/a	0	n/a	n/a
2016-10-27.15:24:31	55471	1505	n/a	0	n/a	n/a
2016-10-27.15:24:52	55492	1526	n/a	0	n/a	n/a
2016-10-27.15:25:14	55514	1548	n/a	0	n/a	n/a
2016-10-27.15:25:35	55535	1569	n/a	0	n/a	n/a
2016-10-27.15:25:57	55557	1591	n/a	0	n/a	n/a
2016-10-27.15:26:18	55578	1612	n/a	0	n/a	n/a
2016-10-27.15:26:40	55600	1634	n/a	0	n/a	n/a
2016-10-27.15:27:01	55621	1655	n/a	0	n/a	n/a
2016-10-27.15:27:23	55643	1677	n/a	0	n/a	n/a
2016-10-27.15:27:45	55665	1699	n/a	0	n/a	n/a
2016-10-27.15:28:06	55686	1720	n/a	0	n/a	n/a
2016-10-27.15:28:28	55708	1742	n/a	0	n/a	n/a
2016-10-27.15:28:49	55729	1763	n/a	0	n/a	n/a
2016-10-27.15:29:11	55751	1785	n/a	0	n/a	n/a
2016-10-27.15:29:32	55772	1806	n/a	0	n/a	n/a
2016-10-27.15:29:54	55794	1828	n/a	0	n/a	n/a
2016-10-27.15:30:16	55816	1850	n/a	0	n/a	n/a
2016-10-27.15:30:37	55837	1871	n/a	0	n/a	n/a
2016-10-27.15:30:59	55859	1893	n/a	0	n/a	n/a
2016-10-27.15:31:20	55880	1914	n/a	0	n/a	n/a
2016-10-27.15:31:42	55902	1936	n/a	0	n/a	n/a
2016-10-27.15:32:03	55923	1957	n/a	0	n/a	n/a
2016-10-27.15:32:25	55945	1979	n/a	0	n/a	n/a
2016-10-27.15:32:46	55966	2000	n/a	0	n/a	n/a
2016-10-27.15:33:08	55988	2022	n/a	0	n/a	n/a
2016-10-27.15:33:30	56010	2044	n/a	0	n/a	n/a
2016-10-27.15:33:51	56031	2065	n/a	0	n/a	n/a
2016-10-27.15:34:13	56053	2087	n/a	0	n/a	n/a
2016-10-27.15:34:34	56074	2108	n/a	0	n/a	n/a
2016-10-27.15:34:56	56096	2130	n/a	0	n/a	n/a
2016-10-27.15:35:17	56117	2151	n/a	0	n/a	n/a
2016-10-27.15:35:39	56139	2173	n/a	0	n/a	n/a
2016-10-27.15:35:57	56157	2191	n/a	0	370	315
2016-10-27.15:35:59	56159	2193	n/a	0	380	344
2016-10-27.15:36:01	56161	2195	n/a	0	369	332
2016-10-27.15:36:02	56162	2196	n/a	0	351	340
2016-10-27.15:36:04	56164	2198	n/a	0	367	335
2016-10-27.15:36:06	56166	2200	n/a	0	374	331
2016-10-27.15:36:07	56167	2201	n/a	0	366	296
2016-10-27.15:36:09	56169	2203	n/a	0	374	349
2016-10-27.15:36:11	56171	2205	n/a	0	353	328
2016-10-27.15:36:13	56173	2207	n/a	0	385	345
2016-10-27.15:36:14	56174	2208	n/a	0	381	344
2016-10-27.15:36:16	56176	2210	n/a	0	380	339
2016-10-27.15:36:18	56178	2212	n/a	0	368	345

## Sheet: 20161028 - Null Control
Version	OpenCV 3.1 - CUFF Blueprint v1 - Copy
Location	CRAE - Control - Null Test
x-coordinate Boundary	0
y-coordinate Boundary	0
Threshold Value	150
Maximum Setup Frequency
Chamber width
Chamber height
Timestamp	Absolute 24-hr Seconds	Time (s)	Frequency (MHz)	Unit Frequency	x Avg.	y Avg.
2016-10-27.14:59:26	53966	0	n/a	0	305	195
2016-10-27.14:59:27	53967	1	n/a	0	289	194
2016-10-27.14:59:29	53969	3	n/a	0	303	195
2016-10-27.14:59:31	53971	5	n/a	0	291	194
2016-10-27.14:59:33	53973	7	n/a	0	291	191
2016-10-27.14:59:35	53975	9	n/a	0	311	194
2016-10-27.14:59:37	53977	11	n/a	0	296	194
2016-10-27.14:59:39	53979	13	n/a	0	307	197
2016-10-27.14:59:40	53980	14	n/a	0	334	197
2016-10-27.14:59:42	53982	16	n/a	0	307	193
2016-10-27.14:59:43	53983	17	n/a	0	303	196
2016-10-27.14:59:45	53985	19	n/a	0	279	179
2016-10-27.14:59:46	53986	20	n/a	0	266	180
2016-10-27.14:59:48	53988	22	n/a	0	287	182
2016-10-27.14:59:49	53989	23	n/a	0	282	186
2016-10-27.14:59:51	53991	25	n/a	0	294	181
2016-10-27.14:59:52	53992	26	n/a	0	312	195
2016-10-27.14:59:54	53994	28	n/a	0	314	196
2016-10-27.14:59:55	53995	29	n/a	0	303	196
2016-10-27.14:59:57	53997	31	n/a	0	328	196
2016-10-27.14:59:58	53998	32	n/a	0	288	191
2016-10-27.15:00:00	54000	34	n/a	0	290	193
2016-10-27.15:00:01	54001	35	n/a	0	298	192
2016-10-27.15:00:03	54003	37	n/a	0	307	191
2016-10-27.15:00:04	54004	38	n/a	0	317	195
2016-10-27.15:00:05	54005	39	n/a	0	302	189
2016-10-27.15:00:07	54007	41	n/a	0	305	193
2016-10-27.15:00:08	54008	42	n/a	0	298	193
2016-10-27.15:00:10	54010	44	n/a	0	310	199
2016-10-27.15:00:11	54011	45	n/a	0	313	196
2016-10-27.15:00:13	54013	47	n/a	0	284	189
2016-10-27.15:00:14	54014	48	n/a	0	284	193
2016-10-27.15:00:16	54016	50	n/a	0	313	194
2016-10-27.15:00:17	54017	51	n/a	0	321	198
2016-10-27.15:00:19	54019	53	n/a	0	302	192
2016-10-27.15:00:20	54020	54	n/a	0	286	191
2016-10-27.15:00:22	54022	56	n/a	0	273	192
2016-10-27.15:00:23	54023	57	n/a	0	298	193
2016-10-27.15:00:25	54025	59	n/a	0	276	193
2016-10-27.15:00:26	54026	60	n/a	0	303	194
2016-10-27.15:00:28	54028	62	n/a	0	277	194
2016-10-27.15:00:29	54029	63	n/a	0	271	194
2016-10-27.15:00:30	54030	64	n/a	0	320	194
2016-10-27.15:00:32	54032	66	n/a	0	267	202
2016-10-27.15:00:33	54033	67	n/a	0	318	197
2016-10-27.15:00:35	54035	69	n/a	0	299	193
2016-10-27.15:00:37	54037	71	n/a	0	325	198
2016-10-27.15:00:38	54038	72	n/a	0	301	194
2016-10-27.15:00:40	54040	74	n/a	0	305	194
2016-10-27.15:00:42	54042	76	n/a	0	301	194
2016-10-27.15:00:43	54043	77	n/a	0	267	190
2016-10-27.15:00:45	54045	79	n/a	0	302	193
2016-10-27.15:00:47	54047	81	n/a	0	305	194
2016-10-27.15:00:48	54048	82	n/a	0	308	194
2016-10-27.15:00:50	54050	84	n/a	0	308	196
2016-10-27.15:00:51	54051	85	n/a	0	321	196
2016-10-27.15:00:53	54053	87	n/a	0	336	196
2016-10-27.15:00:55	54055	89	n/a	0	298	190
2016-10-27.15:00:57	54057	91	n/a	0	293	193
2016-10-27.15:00:59	54059	93	n/a	0	296	195
2016-10-27.15:01:00	54060	94	n/a	0	332	198
2016-10-27.15:01:02	54062	96	n/a	0	302	192
2016-10-27.15:01:03	54063	97	n/a	0	311	191
2016-10-27.15:01:05	54065	99	n/a	0	302	195
2016-10-27.15:01:07	54067	101	n/a	0	312	196
2016-10-27.15:01:08	54068	102	n/a	0	312	195
2016-10-27.15:01:10	54070	104	n/a	0	303	194
2016-10-27.15:01:12	54072	106	n/a	0	309	195
2016-10-27.15:01:14	54074	108	n/a	0	300	194
2016-10-27.15:01:16	54076	110	n/a	0	291	191
2016-10-27.15:01:18	54078	112	n/a	0	305	196
2016-10-27.15:01:19	54079	113	n/a	0	317	194
2016-10-27.15:01:21	54081	115	n/a	0	311	198
2016-10-27.15:01:22	54082	116	n/a	0	297	192
2016-10-27.15:01:24	54084	118	n/a	0	288	194
2016-10-27.15:01:26	54086	120	n/a	0	291	194
2016-10-27.15:01:27	54087	121	n/a	0	322	196
2016-10-27.15:01:29	54089	123	n/a	0	315	196
2016-10-27.15:01:31	54091	125	n/a	0	311	196
2016-10-27.15:01:32	54092	126	n/a	0	320	196
2016-10-27.15:01:34	54094	128	n/a	0	298	193
2016-10-27.15:01:36	54096	130	n/a	0	337	193
2016-10-27.15:01:37	54097	131	n/a	0	311	195
2016-10-27.15:01:39	54099	133	n/a	0	330	198
2016-10-27.15:01:40	54100	134	n/a	0	319	197
2016-10-27.15:01:42	54102	136	n/a	0	310	193
2016-10-27.15:01:44	54104	138	n/a	0	305	196
2016-10-27.15:01:45	54105	139	n/a	0	324	198
2016-10-27.15:01:47	54107	141	n/a	0	298	193
2016-10-27.15:01:48	54108	142	n/a	0	323	196
2016-10-27.15:01:50	54110	144	n/a	0	300	196
2016-10-27.15:01:52	54112	146	n/a	0	318	196
2016-10-27.15:01:53	54113	147	n/a	0	304	198
2016-10-27.15:01:55	54115	149	n/a	0	322	198
2016-10-27.15:01:56	54116	150	n/a	0	305	194
2016-10-27.15:01:58	54118	152	n/a	0	317	196
2016-10-27.15:02:00	54120	154	n/a	0	293	194
2016-10-27.15:02:01	54121	155	n/a	0	279	183
2016-10-27.15:02:03	54123	157	n/a	0	303	186
2016-10-27.15:02:05	54125	159	n/a	0	295	183
2016-10-27.15:02:06	54126	160	n/a	0	317	188
2016-10-27.15:02:08	54128	162	n/a	0	282	184
2016-10-27.15:02:10	54130	164	n/a	0	313	188
2016-10-27.15:02:11	54131	165	n/a	0	302	188
2016-10-27.15:02:13	54133	167	n/a	0	301	186
2016-10-27.15:02:15	54135	169	n/a	0	294	184
2016-10-27.15:02:17	54137	171	n/a	0	296	184
2016-10-27.15:02:18	54138	172	n/a	0	280	185
2016-10-27.15:02:20	54140	174	n/a	0	304	185
2016-10-27.15:02:22	54142	176	n/a	0	296	186
2016-10-27.15:02:24	54144	178	n/a	0	298	186
2016-10-27.15:02:25	54145	179	n/a	0	292	186
2016-10-27.15:02:27	54147	181	n/a	0	322	189
2016-10-27.15:02:28	54148	182	n/a	0	299	186
2016-10-27.15:02:30	54150	184	n/a	0	292	186
2016-10-27.15:02:32	54152	186	n/a	0	312	186
2016-10-27.15:02:34	54154	188	n/a	0	287	184
2016-10-27.15:02:35	54155	189	n/a	0	305	186
2016-10-27.15:02:37	54157	191	n/a	0	293	186
2016-10-27.15:02:39	54159	193	n/a	0	306	189
2016-10-27.15:02:40	54160	194	n/a	0	304	187
2016-10-27.15:02:42	54162	196	n/a	0	311	188
2016-10-27.15:02:43	54163	197	n/a	0	306	187
2016-10-27.15:02:45	54165	199	n/a	0	316	188
2016-10-27.15:02:47	54167	201	n/a	0	311	188
2016-10-27.15:02:48	54168	202	n/a	0	327	191
2016-10-27.15:02:50	54170	204	n/a	0	284	185
2016-10-27.15:02:52	54172	206	n/a	0	313	189
2016-10-27.15:02:53	54173	207	n/a	0	304	185
2016-10-27.15:02:55	54175	209	n/a	0	298	186
2016-10-27.15:02:56	54176	210	n/a	0	285	185
2016-10-27.15:02:58	54178	212	n/a	0	311	189
2016-10-27.15:03:00	54180	214	n/a	0	290	186
2016-10-27.15:03:02	54182	216	n/a	0	298	186
2016-10-27.15:03:03	54183	217	n/a	0	302	186
2016-10-27.15:03:05	54185	219	n/a	0	297	184
2016-10-27.15:03:06	54186	220	n/a	0	312	186
2016-10-27.15:03:08	54188	222	n/a	0	301	186
2016-10-27.15:03:09	54189	223	n/a	0	329	189
2016-10-27.15:03:11	54191	225	n/a	0	294	182
2016-10-27.15:03:12	54192	226	n/a	0	308	185
2016-10-27.15:03:14	54194	228	n/a	0	281	184
2016-10-27.15:03:16	54196	230	n/a	0	300	186
2016-10-27.15:03:18	54198	232	n/a	0	314	187
2016-10-27.15:03:19	54199	233	n/a	0	300	188
2016-10-27.15:03:21	54201	235	n/a	0	322	187
2016-10-27.15:03:22	54202	236	n/a	0	287	183
2016-10-27.15:03:24	54204	238	n/a	0	296	187
2016-10-27.15:03:26	54206	240	n/a	0	301	184
2016-10-27.15:03:28	54208	242	n/a	0	288	184
2016-10-27.15:03:29	54209	243	n/a	0	285	183
2016-10-27.15:03:31	54211	245	n/a	0	284	184
2016-10-27.15:03:33	54213	247	n/a	0	296	184
2016-10-27.15:03:34	54214	248	n/a	0	259	181
2016-10-27.15:03:36	54216	250	n/a	0	300	185
2016-10-27.15:03:38	54218	252	n/a	0	311	188
2016-10-27.15:03:39	54219	253	n/a	0	300	188
2016-10-27.15:03:41	54221	255	n/a	0	282	181
2016-10-27.15:03:42	54222	256	n/a	0	287	185
2016-10-27.15:03:44	54224	258	n/a	0	289	185
2016-10-27.15:03:46	54226	260	n/a	0	290	183
2016-10-27.15:03:47	54227	261	n/a	0	308	190
2016-10-27.15:03:49	54229	263	n/a	0	305	187
2016-10-27.15:03:51	54231	265	n/a	0	301	185
2016-10-27.15:03:52	54232	266	n/a	0	313	188
2016-10-27.15:03:54	54234	268	n/a	0	297	199
2016-10-27.15:03:55	54235	269	n/a	0	305	197
2016-10-27.15:03:57	54237	271	n/a	0	258	202
2016-10-27.15:03:59	54239	273	n/a	0	272	179
2016-10-27.15:04:00	54240	274	n/a	0	256	178
2016-10-27.15:04:02	54242	276	n/a	0	263	178
2016-10-27.15:04:04	54244	278	n/a	0	268	181
2016-10-27.15:04:06	54246	280	n/a	0	287	195
2016-10-27.15:04:08	54248	282	n/a	0	321	189
2016-10-27.15:04:09	54249	283	n/a	0	304	187
2016-10-27.15:04:11	54251	285	n/a	0	276	182
2016-10-27.15:04:13	54253	287	n/a	0	256	181
2016-10-27.15:04:14	54254	288	n/a	0	300	183
2016-10-27.15:04:16	54256	290	n/a	0	291	186
2016-10-27.15:04:18	54258	292	n/a	0	261	182
2016-10-27.15:04:19	54259	293	n/a	0	276	181
2016-10-27.15:04:21	54261	295	n/a	0	288	183
2016-10-27.15:04:23	54263	297	n/a	0	266	180
2016-10-27.15:04:25	54265	299	n/a	0	277	183
2016-10-27.15:04:26	54266	300	n/a	0	293	185
2016-10-27.15:04:28	54268	302	n/a	0	304	186
2016-10-27.15:04:30	54270	304	n/a	0	281	182
2016-10-27.15:04:31	54271	305	n/a	0	283	184
2016-10-27.15:04:33	54273	307	n/a	0	283	182
2016-10-27.15:04:35	54275	309	n/a	0	290	185
2016-10-27.15:04:36	54276	310	n/a	0	294	185
2016-10-27.15:04:38	54278	312	n/a	0	294	184
2016-10-27.15:04:40	54280	314	n/a	0	265	183
2016-10-27.15:04:41	54281	315	n/a	0	291	185
2016-10-27.15:04:43	54283	317	n/a	0	293	185
2016-10-27.15:04:44	54284	318	n/a	0	301	188
2016-10-27.15:04:46	54286	320	n/a	0	306	186
2016-10-27.15:04:48	54288	322	n/a	0	272	184
2016-10-27.15:04:50	54290	324	n/a	0	291	186
2016-10-27.15:04:51	54291	325	n/a	0	286	185
2016-10-27.15:04:53	54293	327	n/a	0	269	184
2016-10-27.15:04:55	54295	329	n/a	0	283	185
2016-10-27.15:04:57	54297	331	n/a	0	282	187
2016-10-27.15:04:58	54298	332	n/a	0	290	185
2016-10-27.15:05:00	54300	334	n/a	0	301	186
2016-10-27.15:05:02	54302	336	n/a	0	294	186
2016-10-27.15:05:04	54304	338	n/a	0	299	186
2016-10-27.15:05:05	54305	339	n/a	0	289	185
2016-10-27.15:05:07	54307	341	n/a	0	284	183
2016-10-27.15:05:09	54309	343	n/a	0	294	186
2016-10-27.15:05:10	54310	344	n/a	0	303	186
2016-10-27.15:05:12	54312	346	n/a	0	267	180
2016-10-27.15:05:14	54314	348	n/a	0	298	186
2016-10-27.15:05:15	54315	349	n/a	0	260	184
2016-10-27.15:05:17	54317	351	n/a	0	294	184
2016-10-27.15:05:18	54318	352	n/a	0	275	183
2016-10-27.15:05:20	54320	354	n/a	0	301	184
2016-10-27.15:05:22	54322	356	n/a	0	305	187
2016-10-27.15:05:24	54324	358	n/a	0	285	184
2016-10-27.15:05:25	54325	359	n/a	0	279	184
2016-10-27.15:05:27	54327	361	n/a	0	289	185
2016-10-27.15:05:28	54328	362	n/a	0	279	186
2016-10-27.15:05:30	54330	364	n/a	0	289	190
2016-10-27.15:05:31	54331	365	n/a	0	295	184
2016-10-27.15:05:33	54333	367	n/a	0	282	185
2016-10-27.15:05:35	54335	369	n/a	0	299	187
2016-10-27.15:05:37	54337	371	n/a	0	304	185
2016-10-27.15:05:38	54338	372	n/a	0	300	186
2016-10-27.15:05:40	54340	374	n/a	0	283	183
2016-10-27.15:05:42	54342	376	n/a	0	289	185
2016-10-27.15:05:44	54344	378	n/a	0	291	186
2016-10-27.15:05:45	54345	379	n/a	0	292	184
2016-10-27.15:05:47	54347	381	n/a	0	285	184
2016-10-27.15:05:49	54349	383	n/a	0	303	186
2016-10-27.15:06:04	54364	398	n/a	0	320	1
2016-10-27.15:06:26	54386	420	n/a	0	320	1
2016-10-27.15:06:48	54408	442	n/a	0	320	1
2016-10-27.15:07:10	54430	464	n/a	0	320	1
2016-10-27.15:07:31	54451	485	n/a	0	320	1
2016-10-27.15:07:53	54473	507	n/a	0	320	1
2016-10-27.15:08:15	54495	529	n/a	0	320	1
2016-10-27.15:08:37	54517	551	n/a	0	320	1
2016-10-27.15:08:58	54538	572	n/a	0	320	1
2016-10-27.15:09:20	54560	594	n/a	0	320	1
2016-10-27.15:09:42	54582	616	n/a	0	320	1
2016-10-27.15:10:04	54604	638	n/a	0	320	1
2016-10-27.15:10:25	54625	659	n/a	0	320	1
2016-10-27.15:10:47	54647	681	n/a	0	320	1
2016-10-27.15:11:09	54669	703	n/a	0	320	1
2016-10-27.15:11:30	54690	724	n/a	0	320	1
2016-10-27.15:11:52	54712	746	n/a	0	320	1
2016-10-27.15:12:14	54734	768	n/a	0	320	1
2016-10-27.15:12:36	54756	790	n/a	0	320	1
2016-10-27.15:12:57	54777	811	n/a	0	320	1
2016-10-27.15:13:19	54799	833	n/a	0	320	1
2016-10-27.15:13:41	54821	855	n/a	0	320	1
2016-10-27.15:14:03	54843	877	n/a	0	320	1
2016-10-27.15:14:24	54864	898	n/a	0	320	1
2016-10-27.15:14:46	54886	920	n/a	0	320	1
2016-10-27.15:15:08	54908	942	n/a	0	320	1
2016-10-27.15:15:30	54930	964	n/a	0	320	1
2016-10-27.15:15:51	54951	985	n/a	0	320	1
2016-10-27.15:16:13	54973	1007	n/a	0	320	1
2016-10-27.15:16:35	54995	1029	n/a	0	320	1
2016-10-27.15:16:56	55016	1050	n/a	0	320	1
2016-10-27.15:17:18	55038	1072	n/a	0	320	1
2016-10-27.15:17:40	55060	1094	n/a	0	320	1
2016-10-27.15:18:02	55082	1116	n/a	0	320	1
2016-10-27.15:18:23	55103	1137	n/a	0	320	1
2016-10-27.15:18:45	55125	1159	n/a	0	320	1
2016-10-27.15:19:07	55147	1181	n/a	0	320	1
2016-10-27.15:19:29	55169	1203	n/a	0	320	1
2016-10-27.15:19:50	55190	1224	n/a	0	320	1
2016-10-27.15:20:12	55212	1246	n/a	0	320	1
2016-10-27.15:20:34	55234	1268	n/a	0	320	1
2016-10-27.15:20:55	55255	1289	n/a	0	320	1
2016-10-27.15:21:17	55277	1311	n/a	0	320	1
2016-10-27.15:21:39	55299	1333	n/a	0	320	1
2016-10-27.15:22:01	55321	1355	n/a	0	320	1
2016-10-27.15:22:22	55342	1376	n/a	0	320	1
2016-10-27.15:22:44	55364	1398	n/a	0	320	1
2016-10-27.15:23:06	55386	1420	n/a	0	320	1
2016-10-27.15:23:28	55408	1442	n/a	0	320	1
2016-10-27.15:23:49	55429	1463	n/a	0	320	1
2016-10-27.15:24:11	55451	1485	n/a	0	320	1
2016-10-27.15:24:33	55473	1507	n/a	0	320	1
2016-10-27.15:24:54	55494	1528	n/a	0	320	1
2016-10-27.15:25:16	55516	1550	n/a	0	320	1
2016-10-27.15:25:38	55538	1572	n/a	0	320	1
2016-10-27.15:25:59	55559	1593	n/a	0	320	1
2016-10-27.15:26:21	55581	1615	n/a	0	320	1
2016-10-27.15:26:43	55603	1637	n/a	0	320	1
2016-10-27.15:27:05	55625	1659	n/a	0	320	1
2016-10-27.15:27:26	55646	1680	n/a	0	320	1
2016-10-27.15:27:48	55668	1702	n/a	0	320	1
2016-10-27.15:28:10	55690	1724	n/a	0	320	1
2016-10-27.15:28:31	55711	1745	n/a	0	320	1
2016-10-27.15:28:53	55733	1767	n/a	0	320	1
2016-10-27.15:29:15	55755	1789	n/a	0	320	1
2016-10-27.15:29:37	55777	1811	n/a	0	320	1
2016-10-27.15:29:58	55798	1832	n/a	0	320	1
2016-10-27.15:30:20	55820	1854	n/a	0	320	1
2016-10-27.15:30:42	55842	1876	n/a	0	320	1
2016-10-27.15:31:03	55863	1897	n/a	0	320	1
2016-10-27.15:31:25	55885	1919	n/a	0	320	1
2016-10-27.15:31:47	55907	1941	n/a	0	320	1
2016-10-27.15:32:09	55929	1963	n/a	0	320	1
2016-10-27.15:32:30	55950	1984	n/a	0	320	1
2016-10-27.15:32:52	55972	2006	n/a	0	320	1
2016-10-27.15:33:14	55994	2028	n/a	0	320	1
2016-10-27.15:33:36	56016	2050	n/a	0	320	1
2016-10-27.15:33:57	56037	2071	n/a	0	320	1
2016-10-27.15:34:19	56059	2093	n/a	0	320	1
2016-10-27.15:34:41	56081	2115	n/a	0	320	1
2016-10-27.15:35:02	56102	2136	n/a	0	320	1
2016-10-27.15:35:24	56124	2158	n/a	0	320	1
2016-10-27.15:35:46	56146	2180	n/a	0	320	1
2016-10-27.15:35:57	56157	2191	n/a	0	308	173
2016-10-27.15:35:59	56159	2193	n/a	0	295	174
2016-10-27.15:36:02	56162	2196	n/a	0	287	176
2016-10-27.15:36:03	56163	2197	n/a	0	291	174
2016-10-27.15:36:05	56165	2199	n/a	0	295	176
2016-10-27.15:36:07	56167	2201	n/a	0	290	177
2016-10-27.15:36:09	56169	2203	n/a	0	289	177
2016-10-27.15:36:11	56171	2205	n/a	0	297	175
2016-10-27.15:36:13	56173	2207	n/a	0	271	174
2016-10-27.15:36:14	56174	2208	n/a	0	299	176
2016-10-27.15:36:16	56176	2210	n/a	0	294	180
2016-10-27.15:36:18	56178	2212	n/a	0	283	174

## Sheet: 20160901 - Control
Version	OpenCV 3.1 - CUFF Blueprint v1 - Control
Location	CRAE - Control
x-coordinate Boundary	46
y-coordinate Boundary	0
Threshold Value	118
Maximum Setup Frequency	n/a
Chamber width
Chamber height
Timestamp	Absolute 24-hr Seconds	Time (s)	Frequency (MHz)	x Avg.	y Avg.
2016-09-01.16:11:00	58260	0	n/a	264	79
2016-09-01.16:11:02	58262	2	n/a	233	77
2016-09-01.16:11:03	58263	3	n/a	266	76
2016-09-01.16:11:04	58264	4	n/a	270	80
2016-09-01.16:11:06	58266	6	n/a	301	72
2016-09-01.16:11:07	58267	7	n/a	196	83
2016-09-01.16:11:09	58269	9	n/a	224	77
2016-09-01.16:11:10	58270	10	n/a	235	72
2016-09-01.16:11:12	58272	12	n/a	236	68
2016-09-01.16:11:13	58273	13	n/a	218	78
2016-09-01.16:11:14	58274	14	n/a	223	71
2016-09-01.16:11:16	58276	16	n/a	243	82
2016-09-01.16:11:17	58277	17	n/a	261	71
2016-09-01.16:11:19	58279	19	n/a	251	73
2016-09-01.16:11:20	58280	20	n/a	262	76
2016-09-01.16:11:22	58282	22	n/a	239	76
2016-09-01.16:11:23	58283	23	n/a	234	71
2016-09-01.16:11:25	58285	25	n/a	196	83
2016-09-01.16:11:26	58286	26	n/a	227	67
2016-09-01.16:11:28	58288	28	n/a	216	81
2016-09-01.16:11:29	58289	29	n/a	279	75
2016-09-01.16:11:31	58291	31	n/a	273	74
2016-09-01.16:11:32	58292	32	n/a	245	79
2016-09-01.16:11:34	58294	34	n/a	266	80
2016-09-01.16:11:35	58295	35	n/a	219	81
2016-09-01.16:11:36	58296	36	n/a	261	71
2016-09-01.16:11:38	58298	38	n/a	249	70
2016-09-01.16:11:39	58299	39	n/a	156	82
2016-09-01.16:11:41	58301	41	n/a	260	85
2016-09-01.16:11:42	58302	42	n/a	230	78
2016-09-01.16:11:43	58303	43	n/a	270	74
2016-09-01.16:11:45	58305	45	n/a	252	80
2016-09-01.16:11:46	58306	46	n/a	159	86
2016-09-01.16:11:47	58307	47	n/a	198	69
2016-09-01.16:11:49	58309	49	n/a	338	70
2016-09-01.16:11:50	58310	50	n/a	219	82
2016-09-01.16:11:52	58312	52	n/a	247	78
2016-09-01.16:11:53	58313	53	n/a	365	66
2016-09-01.16:11:55	58315	55	n/a	263	71
2016-09-01.16:11:56	58316	56	n/a	256	70
2016-09-01.16:11:57	58317	57	n/a	300	69
2016-09-01.16:11:59	58319	59	n/a	265	68
2016-09-01.16:12:00	58320	60	n/a	242	74
2016-09-01.16:12:02	58322	62	n/a	172	80
2016-09-01.16:12:03	58323	63	n/a	230	79
2016-09-01.16:12:05	58325	65	n/a	276	81
2016-09-01.16:12:06	58326	66	n/a	224	69
2016-09-01.16:12:08	58328	68	n/a	244	74
2016-09-01.16:12:09	58329	69	n/a	236	70
2016-09-01.16:12:10	58330	70	n/a	233	78
2016-09-01.16:12:12	58332	72	n/a	281	74
2016-09-01.16:12:13	58333	73	n/a	275	75
2016-09-01.16:12:14	58334	74	n/a	275	72
2016-09-01.16:12:17	58337	77	n/a	271	72
2016-09-01.16:12:18	58338	78	n/a	282	75
2016-09-01.16:12:20	58340	80	n/a	271	69
2016-09-01.16:12:21	58341	81	n/a	252	76
2016-09-01.16:12:23	58343	83	n/a	237	79
2016-09-01.16:12:24	58344	84	n/a	310	66
2016-09-01.16:12:26	58346	86	n/a	202	84
2016-09-01.16:12:27	58347	87	n/a	205	92
2016-09-01.16:12:28	58348	88	n/a	119	88
2016-09-01.16:12:30	58350	90	n/a	125	86
2016-09-01.16:12:31	58351	91	n/a	190	100
2016-09-01.16:12:32	58352	92	n/a	144	96
2016-09-01.16:12:34	58354	94	n/a	190	100
2016-09-01.16:12:35	58355	95	n/a	119	90
2016-09-01.16:12:36	58356	96	n/a	158	92
2016-09-01.16:12:37	58357	97	n/a	158	98
2016-09-01.16:12:39	58359	99	n/a	148	93
2016-09-01.16:12:40	58360	100	n/a	143	97
2016-09-01.16:12:41	58361	101	n/a	117	92
2016-09-01.16:12:43	58363	103	n/a	169	109
2016-09-01.16:12:44	58364	104	n/a	142	94
2016-09-01.16:12:45	58365	105	n/a	129	94
2016-09-01.16:12:46	58366	106	n/a	119	88
2016-09-01.16:12:48	58368	108	n/a	136	94
2016-09-01.16:12:49	58369	109	n/a	123	101
2016-09-01.16:12:50	58370	110	n/a	142	94
2016-09-01.16:12:52	58372	112	n/a	142	87
2016-09-01.16:12:53	58373	113	n/a	179	87
2016-09-01.16:12:54	58374	114	n/a	143	91
2016-09-01.16:12:56	58376	116	n/a	122	84
2016-09-01.16:12:57	58377	117	n/a	168	93
2016-09-01.16:12:58	58378	118	n/a	144	94
2016-09-01.16:12:59	58379	119	n/a	104	80
2016-09-01.16:13:01	58381	121	n/a	120	92
2016-09-01.16:13:02	58382	122	n/a	143	93
2016-09-01.16:13:03	58383	123	n/a	129	95
2016-09-01.16:13:05	58385	125	n/a	162	94
2016-09-01.16:13:06	58386	126	n/a	129	95
2016-09-01.16:13:07	58387	127	n/a	129	90
2016-09-01.16:13:09	58389	129	n/a	142	91
2016-09-01.16:13:10	58390	130	n/a	147	102
2016-09-01.16:13:11	58391	131	n/a	162	95
2016-09-01.16:13:13	58393	133	n/a	120	89
2016-09-01.16:13:15	58395	135	n/a	142	94
2016-09-01.16:13:16	58396	136	n/a	116	82
2016-09-01.16:13:18	58398	138	n/a	146	95
2016-09-01.16:13:19	58399	139	n/a	124	89
2016-09-01.16:13:20	58400	140	n/a	128	101
2016-09-01.16:13:21	58401	141	n/a	208	101
2016-09-01.16:13:23	58403	143	n/a	157	87
2016-09-01.16:13:24	58404	144	n/a	122	93
2016-09-01.16:13:25	58405	145	n/a	139	111
2016-09-01.16:13:27	58407	147	n/a	189	100
2016-09-01.16:13:28	58408	148	n/a	130	94
2016-09-01.16:13:29	58409	149	n/a	133	95
2016-09-01.16:13:31	58411	151	n/a	109	80
2016-09-01.16:13:32	58412	152	n/a	186	94
2016-09-01.16:13:33	58413	153	n/a	162	97
2016-09-01.16:13:34	58414	154	n/a	136	101
2016-09-01.16:13:36	58416	156	n/a	130	92
2016-09-01.16:13:37	58417	157	n/a	128	95
2016-09-01.16:13:38	58418	158	n/a	142	100
2016-09-01.16:13:40	58420	160	n/a	224	92
2016-09-01.16:13:41	58421	161	n/a	191	99
2016-09-01.16:13:42	58422	162	n/a	121	93
2016-09-01.16:13:44	58424	164	n/a	185	98
2016-09-01.16:13:45	58425	165	n/a	194	101
2016-09-01.16:13:46	58426	166	n/a	168	94
2016-09-01.16:13:47	58427	167	n/a	161	98
2016-09-01.16:13:49	58429	169	n/a	124	95
2016-09-01.16:13:50	58430	170	n/a	185	96
2016-09-01.16:13:51	58431	171	n/a	119	97
2016-09-01.16:13:53	58433	173	n/a	158	94
2016-09-01.16:13:54	58434	174	n/a	162	96
2016-09-01.16:13:55	58435	175	n/a	129	94
2016-09-01.16:13:57	58437	177	n/a	94	100
2016-09-01.16:13:58	58438	178	n/a	146	87
2016-09-01.16:13:59	58439	179	n/a	123	92
2016-09-01.16:14:01	58441	181	n/a	135	102
2016-09-01.16:14:02	58442	182	n/a	133	96
2016-09-01.16:14:03	58443	183	n/a	167	102
2016-09-01.16:14:05	58445	185	n/a	142	89
2016-09-01.16:14:06	58446	186	n/a	158	83
2016-09-01.16:14:07	58447	187	n/a	143	93
2016-09-01.16:14:09	58449	189	n/a	273	104
2016-09-01.16:14:10	58450	190	n/a	159	86
2016-09-01.16:14:11	58451	191	n/a	104	92
2016-09-01.16:14:12	58452	192	n/a	123	83
2016-09-01.16:14:14	58454	194	n/a	161	94
2016-09-01.16:14:15	58455	195	n/a	143	84
2016-09-01.16:14:16	58456	196	n/a	142	93
2016-09-01.16:14:18	58458	198	n/a	98	90
2016-09-01.16:14:19	58459	199	n/a	195	113
2016-09-01.16:14:20	58460	200	n/a	130	95
2016-09-01.16:14:22	58462	202	n/a	125	105
2016-09-01.16:14:23	58463	203	n/a	162	93
2016-09-01.16:14:25	58465	205	n/a	137	97
2016-09-01.16:14:26	58466	206	n/a	169	101
2016-09-01.16:14:27	58467	207	n/a	169	100
2016-09-01.16:14:29	58469	209	n/a	165	90
2016-09-01.16:14:30	58470	210	n/a	190	100
2016-09-01.16:14:31	58471	211	n/a	189	95
2016-09-01.16:14:33	58473	213	n/a	122	98
2016-09-01.16:14:34	58474	214	n/a	172	97
2016-09-01.16:14:35	58475	215	n/a	114	88
2016-09-01.16:14:37	58477	217	n/a	134	92
2016-09-01.16:14:38	58478	218	n/a	197	95
2016-09-01.16:14:39	58479	219	n/a	198	89
2016-09-01.16:14:41	58481	221	n/a	134	92
2016-09-01.16:14:42	58482	222	n/a	119	99
2016-09-01.16:14:43	58483	223	n/a	140	95
2016-09-01.16:14:45	58485	225	n/a	146	93
2016-09-01.16:14:46	58486	226	n/a	143	95
2016-09-01.16:14:47	58487	227	n/a	190	99
2016-09-01.16:14:48	58488	228	n/a	190	100
2016-09-01.16:14:50	58490	230	n/a	166	97
2016-09-01.16:14:51	58491	231	n/a	129	91
2016-09-01.16:14:52	58492	232	n/a	143	90
2016-09-01.16:14:53	58493	233	n/a	198	88
2016-09-01.16:14:55	58495	235	n/a	142	86
2016-09-01.16:14:56	58496	236	n/a	131	86
2016-09-01.16:14:57	58497	237	n/a	143	84
2016-09-01.16:14:58	58498	238	n/a	162	98
2016-09-01.16:15:00	58500	240	n/a	124	104
2016-09-01.16:15:01	58501	241	n/a	131	84
2016-09-01.16:15:02	58502	242	n/a	115	91
2016-09-01.16:15:03	58503	243	n/a	162	92
2016-09-01.16:15:05	58505	245	n/a	162	94
2016-09-01.16:15:06	58506	246	n/a	168	97
2016-09-01.16:15:07	58507	247	n/a	168	104
2016-09-01.16:15:08	58508	248	n/a	208	92
2016-09-01.16:15:10	58510	250	n/a	179	87
2016-09-01.16:15:11	58511	251	n/a	133	95
2016-09-01.16:15:12	58512	252	n/a	162	95
2016-09-01.16:15:13	58513	253	n/a	133	100
2016-09-01.16:15:15	58515	255	n/a	102	94
2016-09-01.16:15:16	58516	256	n/a	146	104
2016-09-01.16:15:17	58517	257	n/a	129	96
2016-09-01.16:15:19	58519	259	n/a	162	97
2016-09-01.16:15:20	58520	260	n/a	207	100
2016-09-01.16:15:21	58521	261	n/a	143	91
2016-09-01.16:15:22	58522	262	n/a	179	87
2016-09-01.16:15:24	58524	264	n/a	129	101
2016-09-01.16:15:25	58525	265	n/a	106	94
2016-09-01.16:15:26	58526	266	n/a	113	83
2016-09-01.16:15:27	58527	267	n/a	172	96
2016-09-01.16:15:29	58529	269	n/a	132	102
2016-09-01.16:15:30	58530	270	n/a	103	101
2016-09-01.16:15:31	58531	271	n/a	154	107
2016-09-01.16:15:32	58532	272	n/a	134	103
2016-09-01.16:15:34	58534	274	n/a	155	106
2016-09-01.16:15:35	58535	275	n/a	158	98
2016-09-01.16:15:36	58536	276	n/a	242	102
2016-09-01.16:15:37	58537	277	n/a	148	114
2016-09-01.16:15:39	58539	279	n/a	109	91
2016-09-01.16:15:40	58540	280	n/a	188	105
2016-09-01.16:15:41	58541	281	n/a	124	88
2016-09-01.16:15:42	58542	282	n/a	241	101
2016-09-01.16:15:44	58544	284	n/a	130	100
2016-09-01.16:15:45	58545	285	n/a	126	93
2016-09-01.16:15:46	58546	286	n/a	131	93
2016-09-01.16:15:47	58547	287	n/a	190	100
2016-09-01.16:15:49	58549	289	n/a	139	101
2016-09-01.16:15:50	58550	290	n/a	99	100
2016-09-01.16:15:51	58551	291	n/a	141	90
2016-09-01.16:15:53	58553	293	n/a	143	94
2016-09-01.16:15:54	58554	294	n/a	124	96
2016-09-01.16:15:55	58555	295	n/a	129	94
2016-09-01.16:15:56	58556	296	n/a	175	111
2016-09-01.16:15:58	58558	298	n/a	168	98
2016-09-01.16:15:59	58559	299	n/a	189	100
2016-09-01.16:16:00	58560	300	n/a	131	88
2016-09-01.16:16:01	58561	301	n/a	100	88
2016-09-01.16:16:03	58563	303	n/a	119	104
2016-09-01.16:16:04	58564	304	n/a	158	88
2016-09-01.16:16:05	58565	305	n/a	95	98
2016-09-01.16:16:07	58567	307	n/a	162	92
2016-09-01.16:16:08	58568	308	n/a	198	98
2016-09-01.16:16:09	58569	309	n/a	110	92
2016-09-01.16:16:10	58570	310	n/a	103	95
2016-09-01.16:16:12	58572	312	n/a	166	92
2016-09-01.16:16:13	58573	313	n/a	143	85
2016-09-01.16:16:14	58574	314	n/a	133	92
2016-09-01.16:16:15	58575	315	n/a	133	86
2016-09-01.16:16:17	58577	317	n/a	213	101
2016-09-01.16:16:18	58578	318	n/a	146	100
2016-09-01.16:16:19	58579	319	n/a	143	92
2016-09-01.16:16:20	58580	320	n/a	185	94
2016-09-01.16:16:22	58582	322	n/a	129	96
2016-09-01.16:16:23	58583	323	n/a	117	83
2016-09-01.16:16:24	58584	324	n/a	190	100
2016-09-01.16:16:26	58586	326	n/a	130	94
2016-09-01.16:16:27	58587	327	n/a	146	97
2016-09-01.16:16:28	58588	328	n/a	157	86
2016-09-01.16:16:29	58589	329	n/a	146	92
2016-09-01.16:16:31	58591	331	n/a	129	90
2016-09-01.16:16:32	58592	332	n/a	165	99
2016-09-01.16:16:33	58593	333	n/a	162	104
2016-09-01.16:16:35	58595	335	n/a	128	90
2016-09-01.16:16:36	58596	336	n/a	156	90
2016-09-01.16:16:37	58597	337	n/a	220	101
2016-09-01.16:16:38	58598	338	n/a	130	89
2016-09-01.16:16:40	58600	340	n/a	147	100
2016-09-01.16:16:41	58601	341	n/a	145	94
2016-09-01.16:16:42	58602	342	n/a	111	89
2016-09-01.16:16:44	58604	344	n/a	119	87
2016-09-01.16:16:45	58605	345	n/a	137	89
2016-09-01.16:16:46	58606	346	n/a	146	96
2016-09-01.16:16:47	58607	347	n/a	190	100
2016-09-01.16:16:49	58609	349	n/a	161	98
2016-09-01.16:16:50	58610	350	n/a	142	87
2016-09-01.16:16:51	58611	351	n/a	161	87
2016-09-01.16:16:52	58612	352	n/a	240	103
2016-09-01.16:16:54	58614	354	n/a	188	101
2016-09-01.16:16:55	58615	355	n/a	142	93
2016-09-01.16:16:56	58616	356	n/a	122	82
2016-09-01.16:16:57	58617	357	n/a	180	87
2016-09-01.16:16:59	58619	359	n/a	143	93
2016-09-01.16:17:00	58620	360	n/a	168	98
2016-09-01.16:17:01	58621	361	n/a	114	85
2016-09-01.16:17:02	58622	362	n/a	122	92
2016-09-01.16:17:04	58624	364	n/a	110	92
2016-09-01.16:17:05	58625	365	n/a	161	95
2016-09-01.16:17:06	58626	366	n/a	129	96
2016-09-01.16:17:08	58628	368	n/a	106	95
2016-09-01.16:17:09	58629	369	n/a	158	87
2016-09-01.16:17:10	58630	370	n/a	135	91
2016-09-01.16:17:11	58631	371	n/a	119	90
2016-09-01.16:17:13	58633	373	n/a	112	97
2016-09-01.16:17:14	58634	374	n/a	97	98
2016-09-01.16:17:15	58635	375	n/a	116	97
2016-09-01.16:17:17	58637	377	n/a	108	84
2016-09-01.16:17:18	58638	378	n/a	185	97
2016-09-01.16:17:19	58639	379	n/a	93	94
2016-09-01.16:17:20	58640	380	n/a	114	86
2016-09-01.16:17:22	58642	382	n/a	249	74
2016-09-01.16:17:28	58648	388	n/a	242	75
2016-09-01.16:17:29	58649	389	n/a	276	74
2016-09-01.16:17:31	58651	391	n/a	226	70
2016-09-01.16:17:33	58653	393	n/a	278	77
2016-09-01.16:17:34	58654	394	n/a	256	80
2016-09-01.16:17:36	58656	396	n/a	319	66
2016-09-01.16:17:38	58658	398	n/a	267	65
2016-09-01.16:17:39	58659	399	n/a	248	78
2016-09-01.16:17:40	58660	400	n/a	278	73
2016-09-01.16:17:42	58662	402	n/a	293	77
2016-09-01.16:17:43	58663	403	n/a	285	78
2016-09-01.16:17:45	58665	405	n/a	287	65
2016-09-01.16:17:47	58667	407	n/a	271	69
2016-09-01.16:17:48	58668	408	n/a	290	71
2016-09-01.16:17:49	58669	409	n/a	318	81
2016-09-01.16:17:51	58671	411	n/a	269	78
2016-09-01.16:17:52	58672	412	n/a	246	78
2016-09-01.16:17:54	58674	414	n/a	270	71
2016-09-01.16:17:55	58675	415	n/a	277	70
2016-09-01.16:17:56	58676	416	n/a	200	76
2016-09-01.16:17:58	58678	418	n/a	276	78
2016-09-01.16:17:59	58679	419	n/a	274	77
2016-09-01.16:18:00	58680	420	n/a	281	67
2016-09-01.16:18:02	58682	422	n/a	297	77
2016-09-01.16:18:03	58683	423	n/a	299	67
2016-09-01.16:18:05	58685	425	n/a	284	75
2016-09-01.16:18:06	58686	426	n/a	307	72
2016-09-01.16:18:07	58687	427	n/a	261	71
2016-09-01.16:18:09	58689	429	n/a	282	71
2016-09-01.16:18:10	58690	430	n/a	297	73
2016-09-01.16:18:11	58691	431	n/a	283	75
2016-09-01.16:18:13	58693	433	n/a	274	82
2016-09-01.16:18:14	58694	434	n/a	251	70
2016-09-01.16:18:15	58695	435	n/a	208	77
2016-09-01.16:18:17	58697	437	n/a	241	82
2016-09-01.16:18:18	58698	438	n/a	232	84
2016-09-01.16:18:19	58699	439	n/a	114	84
2016-09-01.16:18:21	58701	441	n/a	120	91
2016-09-01.16:18:22	58702	442	n/a	145	77
2016-09-01.16:18:23	58703	443	n/a	130	91
2016-09-01.16:18:25	58705	445	n/a	131	81
2016-09-01.16:18:26	58706	446	n/a	81	99
2016-09-01.16:18:27	58707	447	n/a	131	92
2016-09-01.16:18:28	58708	448	n/a	109	89
2016-09-01.16:18:30	58710	450	n/a	126	81
2016-09-01.16:18:31	58711	451	n/a	154	90
2016-09-01.16:18:32	58712	452	n/a	159	72
2016-09-01.16:18:34	58714	454	n/a	108	81
2016-09-01.16:18:35	58715	455	n/a	136	86
2016-09-01.16:18:36	58716	456	n/a	153	87
2016-09-01.16:18:38	58718	458	n/a	190	89
2016-09-01.16:18:39	58719	459	n/a	145	84
2016-09-01.16:18:40	58720	460	n/a	158	89
2016-09-01.16:18:42	58722	462	n/a	131	92
2016-09-01.16:18:43	58723	463	n/a	141	83
2016-09-01.16:18:44	58724	464	n/a	100	86
2016-09-01.16:18:45	58725	465	n/a	130	95
2016-09-01.16:18:47	58727	467	n/a	131	94
2016-09-01.16:18:48	58728	468	n/a	167	95
2016-09-01.16:18:49	58729	469	n/a	145	86
2016-09-01.16:18:51	58731	471	n/a	132	78
2016-09-01.16:18:52	58732	472	n/a	153	76
2016-09-01.16:18:53	58733	473	n/a	123	90
2016-09-01.16:18:55	58735	475	n/a	85	82
2016-09-01.16:18:56	58736	476	n/a	113	81
2016-09-01.16:18:57	58737	477	n/a	118	73
2016-09-01.16:18:59	58739	479	n/a	87	93
2016-09-01.16:19:00	58740	480	n/a	90	90
2016-09-01.16:19:01	58741	481	n/a	158	96
2016-09-01.16:19:02	58742	482	n/a	198	83
2016-09-01.16:19:04	58744	484	n/a	206	90
2016-09-01.16:19:05	58745	485	n/a	314	72
2016-09-01.16:19:07	58747	487	n/a	278	63
2016-09-01.16:19:08	58748	488	n/a	257	76
2016-09-01.16:19:10	58750	490	n/a	215	72
2016-09-01.16:19:11	58751	491	n/a	230	75
2016-09-01.16:19:13	58753	493	n/a	188	87
2016-09-01.16:19:14	58754	494	n/a	225	75
2016-09-01.16:19:16	58756	496	n/a	256	71
2016-09-01.16:19:18	58758	498	n/a	204	73
2016-09-01.16:19:19	58759	499	n/a	264	65
2016-09-01.16:19:21	58761	501	n/a	299	74
2016-09-01.16:19:22	58762	502	n/a	243	74
2016-09-01.16:19:23	58763	503	n/a	238	79
2016-09-01.16:19:25	58765	505	n/a	228	74
2016-09-01.16:19:26	58766	506	n/a	223	78
2016-09-01.16:19:27	58767	507	n/a	206	70
2016-09-01.16:19:29	58769	509	n/a	268	69
2016-09-01.16:19:30	58770	510	n/a	280	72
2016-09-01.16:19:31	58771	511	n/a	213	75
2016-09-01.16:19:33	58773	513	n/a	183	68
2016-09-01.16:19:34	58774	514	n/a	182	73
2016-09-01.16:19:36	58776	516	n/a	233	77
2016-09-01.16:19:37	58777	517	n/a	239	78
2016-09-01.16:19:38	58778	518	n/a	188	76
2016-09-01.16:19:41	58781	521	n/a	284	74
2016-09-01.16:19:43	58783	523	n/a	289	71
2016-09-01.16:19:44	58784	524	n/a	212	79
2016-09-01.16:19:45	58785	525	n/a	190	79
2016-09-01.16:19:47	58787	527	n/a	230	75
2016-09-01.16:19:48	58788	528	n/a	226	67
2016-09-01.16:19:49	58789	529	n/a	220	77
2016-09-01.16:19:51	58791	531	n/a	236	73
2016-09-01.16:19:52	58792	532	n/a	245	81
2016-09-01.16:19:53	58793	533	n/a	305	74
2016-09-01.16:19:55	58795	535	n/a	274	78
2016-09-01.16:19:56	58796	536	n/a	274	69
2016-09-01.16:19:57	58797	537	n/a	190	78
2016-09-01.16:19:59	58799	539	n/a	123	98
2016-09-01.16:20:00	58800	540	n/a	219	84
2016-09-01.16:20:02	58802	542	n/a	183	79
2016-09-01.16:20:03	58803	543	n/a	181	74
2016-09-01.16:20:04	58804	544	n/a	216	85
2016-09-01.16:20:06	58806	546	n/a	162	88
2016-09-01.16:20:07	58807	547	n/a	103	98
2016-09-01.16:20:09	58809	549	n/a	100	86
2016-09-01.16:20:10	58810	550	n/a	130	92
2016-09-01.16:20:11	58811	551	n/a	95	94
2016-09-01.16:20:13	58813	553	n/a	136	86
2016-09-01.16:20:14	58814	554	n/a	95	86
2016-09-01.16:20:15	58815	555	n/a	185	103
2016-09-01.16:20:16	58816	556	n/a	122	100
2016-09-01.16:20:18	58818	558	n/a	162	99
2016-09-01.16:20:19	58819	559	n/a	146	94
2016-09-01.16:20:20	58820	560	n/a	129	94
2016-09-01.16:20:21	58821	561	n/a	161	93
2016-09-01.16:20:23	58823	563	n/a	147	102
2016-09-01.16:20:24	58824	564	n/a	142	95
2016-09-01.16:20:25	58825	565	n/a	197	96
2016-09-01.16:20:26	58826	566	n/a	189	100
2016-09-01.16:20:28	58828	568	n/a	129	97
2016-09-01.16:20:29	58829	569	n/a	112	93
2016-09-01.16:20:30	58830	570	n/a	130	90
2016-09-01.16:20:31	58831	571	n/a	130	84
2016-09-01.16:20:33	58833	573	n/a	174	100
2016-09-01.16:20:34	58834	574	n/a	194	87
2016-09-01.16:20:35	58835	575	n/a	155	97
2016-09-01.16:20:36	58836	576	n/a	141	88
2016-09-01.16:20:38	58838	578	n/a	146	96
2016-09-01.16:20:39	58839	579	n/a	147	101
2016-09-01.16:20:40	58840	580	n/a	162	97
2016-09-01.16:20:41	58841	581	n/a	178	87
2016-09-01.16:20:43	58843	583	n/a	161	105
2016-09-01.16:20:44	58844	584	n/a	146	89
2016-09-01.16:20:45	58845	585	n/a	133	94
2016-09-01.16:20:46	58846	586	n/a	161	97
2016-09-01.16:20:48	58848	588	n/a	161	99
2016-09-01.16:20:49	58849	589	n/a	129	97
2016-09-01.16:20:50	58850	590	n/a	104	97
2016-09-01.16:20:51	58851	591	n/a	146	97
2016-09-01.16:20:53	58853	593	n/a	190	100
2016-09-01.16:20:54	58854	594	n/a	102	89
2016-09-01.16:20:55	58855	595	n/a	161	95
2016-09-01.16:20:56	58856	596	n/a	151	97
2016-09-01.16:20:58	58858	598	n/a	105	87
2016-09-01.16:20:59	58859	599	n/a	158	94
2016-09-01.16:21:00	58860	600	n/a	197	92
2016-09-01.16:21:02	58862	602	n/a	116	92
2016-09-01.16:21:03	58863	603	n/a	142	86
2016-09-01.16:21:04	58864	604	n/a	143	97
2016-09-01.16:21:05	58865	605	n/a	144	85
2016-09-01.16:21:07	58867	607	n/a	123	96
2016-09-01.16:21:08	58868	608	n/a	103	86
2016-09-01.16:21:09	58869	609	n/a	171	98
2016-09-01.16:21:10	58870	610	n/a	123	97
2016-09-01.16:21:12	58872	612	n/a	130	95
2016-09-01.16:21:13	58873	613	n/a	100	97
2016-09-01.16:21:14	58874	614	n/a	152	96
2016-09-01.16:21:15	58875	615	n/a	133	84
2016-09-01.16:21:17	58877	617	n/a	142	98
2016-09-01.16:21:18	58878	618	n/a	119	94
2016-09-01.16:21:19	58879	619	n/a	132	93
2016-09-01.16:21:20	58880	620	n/a	192	104
2016-09-01.16:21:22	58882	622	n/a	106	87
2016-09-01.16:21:23	58883	623	n/a	111	94
2016-09-01.16:21:24	58884	624	n/a	100	84
2016-09-01.16:21:25	58885	625	n/a	121	87
2016-09-01.16:21:27	58887	627	n/a	115	81
2016-09-01.16:21:28	58888	628	n/a	144	92
2016-09-01.16:21:29	58889	629	n/a	99	95
2016-09-01.16:21:31	58891	631	n/a	114	97
2016-09-01.16:21:32	58892	632	n/a	161	97
2016-09-01.16:21:33	58893	633	n/a	142	85
2016-09-01.16:21:34	58894	634	n/a	185	99
2016-09-01.16:21:36	58896	636	n/a	111	98
2016-09-01.16:21:37	58897	637	n/a	145	90
2016-09-01.16:21:38	58898	638	n/a	124	89
2016-09-01.16:21:39	58899	639	n/a	240	102
2016-09-01.16:21:41	58901	641	n/a	141	99
2016-09-01.16:21:42	58902	642	n/a	115	93
2016-09-01.16:21:43	58903	643	n/a	112	86
2016-09-01.16:21:44	58904	644	n/a	102	85
2016-09-01.16:21:46	58906	646	n/a	119	87
2016-09-01.16:21:47	58907	647	n/a	172	99
2016-09-01.16:21:48	58908	648	n/a	143	95
2016-09-01.16:21:49	58909	649	n/a	160	99
2016-09-01.16:21:51	58911	651	n/a	142	95
2016-09-01.16:21:52	58912	652	n/a	158	88
2016-09-01.16:21:53	58913	653	n/a	112	88
2016-09-01.16:21:54	58914	654	n/a	126	92
2016-09-01.16:21:56	58916	656	n/a	107	92
2016-09-01.16:21:57	58917	657	n/a	105	88
2016-09-01.16:21:58	58918	658	n/a	110	87
2016-09-01.16:21:59	58919	659	n/a	113	105
2016-09-01.16:22:01	58921	661	n/a	130	89
2016-09-01.16:22:02	58922	662	n/a	132	101
2016-09-01.16:22:03	58923	663	n/a	129	95
2016-09-01.16:22:04	58924	664	n/a	138	89
2016-09-01.16:22:06	58926	666	n/a	141	87
2016-09-01.16:22:07	58927	667	n/a	130	91
2016-09-01.16:22:08	58928	668	n/a	170	97
2016-09-01.16:22:09	58929	669	n/a	119	88
2016-09-01.16:22:11	58931	671	n/a	187	99
2016-09-01.16:22:12	58932	672	n/a	114	87
2016-09-01.16:22:13	58933	673	n/a	114	96
2016-09-01.16:22:15	58935	675	n/a	92	88
2016-09-01.16:22:16	58936	676	n/a	114	84
2016-09-01.16:22:17	58937	677	n/a	155	96
2016-09-01.16:22:18	58938	678	n/a	124	93
2016-09-01.16:22:20	58940	680	n/a	112	97
2016-09-01.16:22:21	58941	681	n/a	168	96
2016-09-01.16:22:22	58942	682	n/a	113	97
2016-09-01.16:22:23	58943	683	n/a	111	96
2016-09-01.16:22:25	58945	685	n/a	115	87
2016-09-01.16:22:26	58946	686	n/a	146	96
2016-09-01.16:22:27	58947	687	n/a	129	97
2016-09-01.16:22:29	58949	689	n/a	147	98
2016-09-01.16:22:30	58950	690	n/a	133	88
2016-09-01.16:22:31	58951	691	n/a	125	97
2016-09-01.16:22:32	58952	692	n/a	125	90
2016-09-01.16:22:34	58954	694	n/a	143	94
2016-09-01.16:22:35	58955	695	n/a	97	105
2016-09-01.16:22:36	58956	696	n/a	122	85
2016-09-01.16:22:37	58957	697	n/a	130	96
2016-09-01.16:22:39	58959	699	n/a	146	104
2016-09-01.16:22:40	58960	700	n/a	105	87
2016-09-01.16:22:41	58961	701	n/a	147	97
2016-09-01.16:22:42	58962	702	n/a	104	81
2016-09-01.16:22:44	58964	704	n/a	122	94
2016-09-01.16:22:45	58965	705	n/a	114	96
2016-09-01.16:22:46	58966	706	n/a	121	81
2016-09-01.16:22:47	58967	707	n/a	129	95
2016-09-01.16:22:49	58969	709	n/a	132	94
2016-09-01.16:22:50	58970	710	n/a	111	90
2016-09-01.16:22:51	58971	711	n/a	97	86
2016-09-01.16:22:52	58972	712	n/a	161	99
2016-09-01.16:22:54	58974	714	n/a	112	91
2016-09-01.16:22:55	58975	715	n/a	128	95
2016-09-01.16:22:56	58976	716	n/a	134	100
2016-09-01.16:22:57	58977	717	n/a	129	105
2016-09-01.16:22:59	58979	719	n/a	93	87
2016-09-01.16:23:00	58980	720	n/a	98	99
2016-09-01.16:23:01	58981	721	n/a	109	117
2016-09-01.16:23:02	58982	722	n/a	111	94
2016-09-01.16:23:04	58984	724	n/a	146	94
2016-09-01.16:23:05	58985	725	n/a	157	87
2016-09-01.16:23:06	58986	726	n/a	119	88
2016-09-01.16:23:07	58987	727	n/a	131	95
2016-09-01.16:23:09	58989	729	n/a	103	95
2016-09-01.16:23:10	58990	730	n/a	105	97
2016-09-01.16:23:11	58991	731	n/a	111	96
2016-09-01.16:23:12	58992	732	n/a	148	89
2016-09-01.16:23:14	58994	734	n/a	105	89
2016-09-01.16:23:15	58995	735	n/a	113	95
2016-09-01.16:23:16	58996	736	n/a	146	101
2016-09-01.16:23:18	58998	738	n/a	143	94
2016-09-01.16:23:19	58999	739	n/a	162	94
2016-09-01.16:23:20	59000	740	n/a	128	93
2016-09-01.16:23:21	59001	741	n/a	147	99
2016-09-01.16:23:23	59003	743	n/a	128	89
2016-09-01.16:23:24	59004	744	n/a	155	95
2016-09-01.16:23:25	59005	745	n/a	163	94
2016-09-01.16:23:27	59007	747	n/a	133	97
2016-09-01.16:23:28	59008	748	n/a	105	83
2016-09-01.16:23:29	59009	749	n/a	109	104
2016-09-01.16:23:30	59010	750	n/a	108	91
2016-09-01.16:23:32	59012	752	n/a	104	90
2016-09-01.16:23:33	59013	753	n/a	122	96
2016-09-01.16:23:34	59014	754	n/a	119	100
2016-09-01.16:23:35	59015	755	n/a	142	94
2016-09-01.16:23:37	59017	757	n/a	120	97
2016-09-01.16:23:38	59018	758	n/a	116	97
2016-09-01.16:23:39	59019	759	n/a	102	86
2016-09-01.16:23:40	59020	760	n/a	273	106
2016-09-01.16:23:42	59022	762	n/a	185	108
2016-09-01.16:23:43	59023	763	n/a	134	94
2016-09-01.16:23:44	59024	764	n/a	91	100
2016-09-01.16:23:45	59025	765	n/a	109	100
2016-09-01.16:23:47	59027	767	n/a	119	97
2016-09-01.16:23:48	59028	768	n/a	114	100
2016-09-01.16:23:49	59029	769	n/a	142	101
2016-09-01.16:23:50	59030	770	n/a	147	98
2016-09-01.16:23:52	59032	772	n/a	100	98
2016-09-01.16:23:53	59033	773	n/a	132	89
2016-09-01.16:23:54	59034	774	n/a	143	104
2016-09-01.16:23:56	59036	776	n/a	158	91
2016-09-01.16:23:57	59037	777	n/a	122	94
2016-09-01.16:23:58	59038	778	n/a	161	101
2016-09-01.16:23:59	59039	779	n/a	111	95
2016-09-01.16:24:01	59041	781	n/a	156	95
2016-09-01.16:24:02	59042	782	n/a	107	94
2016-09-01.16:24:03	59043	783	n/a	107	88
2016-09-01.16:24:04	59044	784	n/a	159	100
2016-09-01.16:24:06	59046	786	n/a	111	96
2016-09-01.16:24:07	59047	787	n/a	130	93
2016-09-01.16:24:08	59048	788	n/a	113	101
2016-09-01.16:24:09	59049	789	n/a	168	100
2016-09-01.16:24:11	59051	791	n/a	133	87
2016-09-01.16:24:12	59052	792	n/a	132	90
2016-09-01.16:24:13	59053	793	n/a	105	90
2016-09-01.16:24:14	59054	794	n/a	146	105
2016-09-01.16:24:16	59056	796	n/a	123	92
2016-09-01.16:24:17	59057	797	n/a	112	91
2016-09-01.16:24:18	59058	798	n/a	112	93
2016-09-01.16:24:19	59059	799	n/a	148	101
2016-09-01.16:24:21	59061	801	n/a	170	106
2016-09-01.16:24:22	59062	802	n/a	144	96
2016-09-01.16:24:23	59063	803	n/a	113	96
2016-09-01.16:24:24	59064	804	n/a	112	92
2016-09-01.16:24:26	59066	806	n/a	133	93
2016-09-01.16:24:27	59067	807	n/a	136	87
2016-09-01.16:24:28	59068	808	n/a	111	88
2016-09-01.16:24:30	59070	810	n/a	111	96
2016-09-01.16:24:31	59071	811	n/a	93	99
2016-09-01.16:24:32	59072	812	n/a	140	91
2016-09-01.16:24:33	59073	813	n/a	156	96
2016-09-01.16:24:35	59075	815	n/a	115	95
2016-09-01.16:24:36	59076	816	n/a	119	95
2016-09-01.16:24:37	59077	817	n/a	184	98
2016-09-01.16:24:38	59078	818	n/a	135	91
2016-09-01.16:24:40	59080	820	n/a	150	109
2016-09-01.16:24:41	59081	821	n/a	121	97
2016-09-01.16:24:42	59082	822	n/a	131	83
2016-09-01.16:25:03	59103	843	n/a	324	1
2016-09-01.16:25:24	59124	864	n/a	324	1
2016-09-01.16:25:46	59146	886	n/a	324	1
2016-09-01.16:26:07	59167	907	n/a	324	1
2016-09-01.16:26:29	59189	929	n/a	324	1
2016-09-01.16:26:50	59210	950	n/a	324	1
2016-09-01.16:27:12	59232	972	n/a	324	1
2016-09-01.16:27:34	59254	994	n/a	324	1
2016-09-01.16:27:38	59258	998	n/a	251	71
2016-09-01.16:27:39	59259	999	n/a	241	69
2016-09-01.16:27:41	59261	1001	n/a	282	74
2016-09-01.16:27:42	59262	1002	n/a	280	68
2016-09-01.16:27:44	59264	1004	n/a	256	71
2016-09-01.16:27:45	59265	1005	n/a	138	83
2016-09-01.16:27:46	59266	1006	n/a	240	71
2016-09-01.16:27:47	59267	1007	n/a	253	74
2016-09-01.16:27:49	59269	1009	n/a	237	75
2016-09-01.16:27:50	59270	1010	n/a	230	73
2016-09-01.16:27:51	59271	1011	n/a	175	78
2016-09-01.16:27:53	59273	1013	n/a	128	79
2016-09-01.16:27:54	59274	1014	n/a	133	80
2016-09-01.16:27:55	59275	1015	n/a	99	88
2016-09-01.16:27:57	59277	1017	n/a	142	81
2016-09-01.16:27:58	59278	1018	n/a	163	81
2016-09-01.16:27:59	59279	1019	n/a	171	75
2016-09-01.16:28:00	59280	1020	n/a	199	76
2016-09-01.16:28:02	59282	1022	n/a	133	78
2016-09-01.16:28:03	59283	1023	n/a	114	87
2016-09-01.16:28:04	59284	1024	n/a	149	90
2016-09-01.16:28:06	59286	1026	n/a	180	83
2016-09-01.16:28:07	59287	1027	n/a	242	80
2016-09-01.16:28:08	59288	1028	n/a	270	53
2016-09-01.16:28:10	59290	1030	n/a	97	85
2016-09-01.16:28:11	59291	1031	n/a	128	80
2016-09-01.16:28:12	59292	1032	n/a	432	59
2016-09-01.16:28:14	59294	1034	n/a	314	72
2016-09-01.16:28:16	59296	1036	n/a	271	72
2016-09-01.16:28:17	59297	1037	n/a	292	72
2016-09-01.16:28:19	59299	1039	n/a	266	72
2016-09-01.16:28:21	59301	1041	n/a	210	77
2016-09-01.16:28:22	59302	1042	n/a	190	82
2016-09-01.16:28:24	59304	1044	n/a	166	79
2016-09-01.16:28:25	59305	1045	n/a	228	72
2016-09-01.16:28:26	59306	1046	n/a	193	72
2016-09-01.16:28:27	59307	1047	n/a	214	86
2016-09-01.16:28:29	59309	1049	n/a	225	73
2016-09-01.16:28:30	59310	1050	n/a	201	77
2016-09-01.16:28:31	59311	1051	n/a	195	68
2016-09-01.16:28:32	59312	1052	n/a	144	70
2016-09-01.16:28:33	59313	1053	n/a	159	79
2016-09-01.16:28:35	59315	1055	n/a	95	85
2016-09-01.16:28:36	59316	1056	n/a	183	80
2016-09-01.16:28:37	59317	1057	n/a	165	79
2016-09-01.16:28:38	59318	1058	n/a	206	80
2016-09-01.16:28:40	59320	1060	n/a	226	84
2016-09-01.16:28:41	59321	1061	n/a	250	79
2016-09-01.16:28:42	59322	1062	n/a	234	73
2016-09-01.16:28:43	59323	1063	n/a	217	78
2016-09-01.16:28:44	59324	1064	n/a	166	79
2016-09-01.16:28:46	59326	1066	n/a	197	88
2016-09-01.16:28:47	59327	1067	n/a	248	71
2016-09-01.16:28:48	59328	1068	n/a	150	78
2016-09-01.16:28:49	59329	1069	n/a	253	73
2016-09-01.16:28:51	59331	1071	n/a	186	85
2016-09-01.16:28:52	59332	1072	n/a	188	81
2016-09-01.16:28:53	59333	1073	n/a	319	80
2016-09-01.16:28:54	59334	1074	n/a	217	74
2016-09-01.16:28:56	59336	1076	n/a	210	75
2016-09-01.16:28:57	59337	1077	n/a	173	84
2016-09-01.16:28:58	59338	1078	n/a	207	75
2016-09-01.16:28:59	59339	1079	n/a	242	72
2016-09-01.16:29:01	59341	1081	n/a	202	79
2016-09-01.16:29:02	59342	1082	n/a	196	69
2016-09-01.16:29:03	59343	1083	n/a	244	73
2016-09-01.16:29:05	59345	1085	n/a	160	72
2016-09-01.16:29:06	59346	1086	n/a	179	86
2016-09-01.16:29:07	59347	1087	n/a	187	81
2016-09-01.16:29:09	59349	1089	n/a	185	73
2016-09-01.16:29:10	59350	1090	n/a	179	74
2016-09-01.16:29:11	59351	1091	n/a	193	88
2016-09-01.16:29:12	59352	1092	n/a	155	71
2016-09-01.16:29:14	59354	1094	n/a	201	80
2016-09-01.16:29:15	59355	1095	n/a	204	77
2016-09-01.16:29:16	59356	1096	n/a	222	87
2016-09-01.16:29:18	59358	1098	n/a	156	82
2016-09-01.16:29:19	59359	1099	n/a	157	85
2016-09-01.16:29:20	59360	1100	n/a	174	87
2016-09-01.16:29:21	59361	1101	n/a	213	83
2016-09-01.16:29:23	59363	1103	n/a	157	80
2016-09-01.16:29:24	59364	1104	n/a	229	68
2016-09-01.16:29:25	59365	1105	n/a	148	77
2016-09-01.16:29:26	59366	1106	n/a	203	71
2016-09-01.16:29:28	59368	1108	n/a	223	77
2016-09-01.16:29:29	59369	1109	n/a	230	82
2016-09-01.16:29:30	59370	1110	n/a	165	74
2016-09-01.16:29:32	59372	1112	n/a	216	71
2016-09-01.16:29:33	59373	1113	n/a	215	85
2016-09-01.16:29:34	59374	1114	n/a	244	75
2016-09-01.16:29:36	59376	1116	n/a	200	86
2016-09-01.16:29:37	59377	1117	n/a	225	79
2016-09-01.16:29:38	59378	1118	n/a	299	60
2016-09-01.16:29:40	59380	1120	n/a	177	78
2016-09-01.16:29:41	59381	1121	n/a	220	75
2016-09-01.16:29:42	59382	1122	n/a	205	69
2016-09-01.16:29:43	59383	1123	n/a	193	83
2016-09-01.16:29:45	59385	1125	n/a	189	85
2016-09-01.16:29:46	59386	1126	n/a	153	77
2016-09-01.16:29:47	59387	1127	n/a	231	73
2016-09-01.16:29:49	59389	1129	n/a	192	81
2016-09-01.16:29:50	59390	1130	n/a	346	76
2016-09-01.16:29:51	59391	1131	n/a	386	64
2016-09-01.16:29:53	59393	1133	n/a	401	68
2016-09-01.16:29:54	59394	1134	n/a	393	68
2016-09-01.16:29:55	59395	1135	n/a	381	69
2016-09-01.16:29:57	59397	1137	n/a	348	65
2016-09-01.16:29:58	59398	1138	n/a	150	86
2016-09-01.16:30:00	59400	1140	n/a	230	80
2016-09-01.16:30:01	59401	1141	n/a	269	79
2016-09-01.16:30:02	59402	1142	n/a	189	79
2016-09-01.16:30:04	59404	1144	n/a	161	87
2016-09-01.16:30:05	59405	1145	n/a	200	78
2016-09-01.16:30:06	59406	1146	n/a	138	87
2016-09-01.16:30:07	59407	1147	n/a	177	78
2016-09-01.16:30:09	59409	1149	n/a	237	72
2016-09-01.16:30:10	59410	1150	n/a	215	78
2016-09-01.16:30:11	59411	1151	n/a	200	81
2016-09-01.16:30:13	59413	1153	n/a	189	83
2016-09-01.16:30:14	59414	1154	n/a	179	84
2016-09-01.16:30:15	59415	1155	n/a	179	72
2016-09-01.16:30:16	59416	1156	n/a	230	74
2016-09-01.16:30:18	59418	1158	n/a	154	77
2016-09-01.16:30:19	59419	1159	n/a	191	81
2016-09-01.16:30:20	59420	1160	n/a	184	84
2016-09-01.16:30:21	59421	1161	n/a	155	77
2016-09-01.16:30:23	59423	1163	n/a	174	77
2016-09-01.16:30:24	59424	1164	n/a	134	93
2016-09-01.16:30:25	59425	1165	n/a	151	84
2016-09-01.16:30:26	59426	1166	n/a	178	86
2016-09-01.16:30:27	59427	1167	n/a	232	79
2016-09-01.16:30:29	59429	1169	n/a	197	73
2016-09-01.16:30:30	59430	1170	n/a	225	77
2016-09-01.16:30:31	59431	1171	n/a	206	75
2016-09-01.16:30:32	59432	1172	n/a	172	88
2016-09-01.16:30:34	59434	1174	n/a	166	84
2016-09-01.16:30:35	59435	1175	n/a	165	83
2016-09-01.16:30:36	59436	1176	n/a	171	76
2016-09-01.16:30:37	59437	1177	n/a	248	70
2016-09-01.16:30:39	59439	1179	n/a	154	86
2016-09-01.16:30:40	59440	1180	n/a	182	75
2016-09-01.16:30:41	59441	1181	n/a	193	70
2016-09-01.16:30:42	59442	1182	n/a	157	79
2016-09-01.16:30:44	59444	1184	n/a	87	92
2016-09-01.16:30:45	59445	1185	n/a	91	85
2016-09-01.16:30:46	59446	1186	n/a	98	92
2016-09-01.16:30:47	59447	1187	n/a	169	85
2016-09-01.16:30:48	59448	1188	n/a	147	81
2016-09-01.16:30:49	59449	1189	n/a	165	78
2016-09-01.16:30:51	59451	1191	n/a	136	81
2016-09-01.16:30:52	59452	1192	n/a	191	90
2016-09-01.16:30:53	59453	1193	n/a	222	77
2016-09-01.16:30:54	59454	1194	n/a	190	75
2016-09-01.16:30:55	59455	1195	n/a	198	93
2016-09-01.16:30:57	59457	1197	n/a	217	79
2016-09-01.16:30:58	59458	1198	n/a	134	77
2016-09-01.16:30:59	59459	1199	n/a	181	79
2016-09-01.16:31:00	59460	1200	n/a	176	77
2016-09-01.16:31:01	59461	1201	n/a	182	70
2016-09-01.16:31:03	59463	1203	n/a	149	94
2016-09-01.16:31:04	59464	1204	n/a	154	79
2016-09-01.16:31:05	59465	1205	n/a	144	72
2016-09-01.16:31:06	59466	1206	n/a	150	68
2016-09-01.16:31:07	59467	1207	n/a	176	87
2016-09-01.16:31:09	59469	1209	n/a	201	84
2016-09-01.16:31:10	59470	1210	n/a	107	84
2016-09-01.16:31:11	59471	1211	n/a	199	81
2016-09-01.16:31:12	59472	1212	n/a	144	79
2016-09-01.16:31:14	59474	1214	n/a	155	85
2016-09-01.16:31:15	59475	1215	n/a	163	74
2016-09-01.16:31:16	59476	1216	n/a	173	77
2016-09-01.16:31:17	59477	1217	n/a	137	83
2016-09-01.16:31:19	59479	1219	n/a	175	73
2016-09-01.16:31:20	59480	1220	n/a	150	74
2016-09-01.16:31:21	59481	1221	n/a	197	75
2016-09-01.16:31:22	59482	1222	n/a	162	76
2016-09-01.16:31:23	59483	1223	n/a	196	79
2016-09-01.16:31:25	59485	1225	n/a	115	75
2016-09-01.16:31:26	59486	1226	n/a	188	83
2016-09-01.16:31:28	59488	1228	n/a	161	82
2016-09-01.16:31:29	59489	1229	n/a	142	71
2016-09-01.16:31:30	59490	1230	n/a	109	73
2016-09-01.16:31:31	59491	1231	n/a	161	77
2016-09-01.16:31:33	59493	1233	n/a	166	80
2016-09-01.16:31:34	59494	1234	n/a	160	80
2016-09-01.16:31:35	59495	1235	n/a	197	76
2016-09-01.16:31:38	59498	1238	n/a	165	94
2016-09-01.16:31:39	59499	1239	n/a	128	92
2016-09-01.16:31:41	59501	1241	n/a	177	85
2016-09-01.16:31:42	59502	1242	n/a	184	81
2016-09-01.16:31:43	59503	1243	n/a	222	78
2016-09-01.16:31:44	59504	1244	n/a	168	85
2016-09-01.16:31:46	59506	1246	n/a	146	79
2016-09-01.16:31:47	59507	1247	n/a	149	73
2016-09-01.16:31:48	59508	1248	n/a	197	67
2016-09-01.16:31:49	59509	1249	n/a	181	78
2016-09-01.16:31:51	59511	1251	n/a	141	77
2016-09-01.16:31:52	59512	1252	n/a	193	71
2016-09-01.16:31:53	59513	1253	n/a	301	74
2016-09-01.16:31:55	59515	1255	n/a	182	64
2016-09-01.16:31:56	59516	1256	n/a	202	73
2016-09-01.16:31:57	59517	1257	n/a	214	82
2016-09-01.16:31:59	59519	1259	n/a	191	76
2016-09-01.16:32:00	59520	1260	n/a	141	83
2016-09-01.16:32:01	59521	1261	n/a	162	80
2016-09-01.16:32:02	59522	1262	n/a	205	78
2016-09-01.16:32:04	59524	1264	n/a	210	70
2016-09-01.16:32:05	59525	1265	n/a	164	75
2016-09-01.16:32:06	59526	1266	n/a	173	84
2016-09-01.16:32:07	59527	1267	n/a	194	78
2016-09-01.16:32:09	59529	1269	n/a	228	69
2016-09-01.16:32:10	59530	1270	n/a	134	84
2016-09-01.16:32:11	59531	1271	n/a	159	71
2016-09-01.16:32:13	59533	1273	n/a	204	78
2016-09-01.16:32:14	59534	1274	n/a	236	77
2016-09-01.16:32:15	59535	1275	n/a	174	85
2016-09-01.16:32:16	59536	1276	n/a	185	74
2016-09-01.16:32:18	59538	1278	n/a	215	84
2016-09-01.16:32:19	59539	1279	n/a	166	80
2016-09-01.16:32:20	59540	1280	n/a	163	77
2016-09-01.16:32:21	59541	1281	n/a	131	67
2016-09-01.16:32:23	59543	1283	n/a	196	78
2016-09-01.16:32:24	59544	1284	n/a	157	85
2016-09-01.16:32:25	59545	1285	n/a	194	76
2016-09-01.16:32:27	59547	1287	n/a	138	71
2016-09-01.16:32:28	59548	1288	n/a	155	81
2016-09-01.16:32:29	59549	1289	n/a	171	79
2016-09-01.16:32:30	59550	1290	n/a	202	76
2016-09-01.16:32:31	59551	1291	n/a	201	78
2016-09-01.16:32:33	59553	1293	n/a	171	69
2016-09-01.16:32:34	59554	1294	n/a	130	81
2016-09-01.16:32:35	59555	1295	n/a	144	67
2016-09-01.16:32:37	59557	1297	n/a	164	92
2016-09-01.16:32:38	59558	1298	n/a	172	68
2016-09-01.16:32:39	59559	1299	n/a	189	67
2016-09-01.16:32:40	59560	1300	n/a	142	83
2016-09-01.16:32:41	59561	1301	n/a	110	90
2016-09-01.16:32:43	59563	1303	n/a	141	77
2016-09-01.16:32:44	59564	1304	n/a	147	79
2016-09-01.16:32:45	59565	1305	n/a	125	94
2016-09-01.16:32:47	59567	1307	n/a	102	75
2016-09-01.16:32:48	59568	1308	n/a	201	80
2016-09-01.16:32:49	59569	1309	n/a	158	89
2016-09-01.16:32:50	59570	1310	n/a	180	75
2016-09-01.16:32:52	59572	1312	n/a	156	77
2016-09-01.16:32:53	59573	1313	n/a	165	70
2016-09-01.16:32:54	59574	1314	n/a	135	87
2016-09-01.16:32:55	59575	1315	n/a	149	74
2016-09-01.16:32:57	59577	1317	n/a	190	71
2016-09-01.16:32:58	59578	1318	n/a	138	83
2016-09-01.16:32:59	59579	1319	n/a	159	83
2016-09-01.16:33:00	59580	1320	n/a	112	87
2016-09-01.16:33:02	59582	1322	n/a	164	84
2016-09-01.16:33:03	59583	1323	n/a	188	81
2016-09-01.16:33:04	59584	1324	n/a	196	81
2016-09-01.16:33:05	59585	1325	n/a	160	90
2016-09-01.16:33:07	59587	1327	n/a	174	82
2016-09-01.16:33:08	59588	1328	n/a	154	66
2016-09-01.16:33:09	59589	1329	n/a	171	84
2016-09-01.16:33:10	59590	1330	n/a	144	73
2016-09-01.16:33:12	59592	1332	n/a	156	87
2016-09-01.16:33:13	59593	1333	n/a	158	80
2016-09-01.16:33:14	59594	1334	n/a	194	80
2016-09-01.16:33:15	59595	1335	n/a	155	84
2016-09-01.16:33:17	59597	1337	n/a	173	85
2016-09-01.16:33:18	59598	1338	n/a	194	65
2016-09-01.16:33:19	59599	1339	n/a	185	83
2016-09-01.16:33:20	59600	1340	n/a	150	87
2016-09-01.16:33:22	59602	1342	n/a	180	90
2016-09-01.16:33:23	59603	1343	n/a	166	90
2016-09-01.16:33:24	59604	1344	n/a	117	75
2016-09-01.16:33:25	59605	1345	n/a	167	90
2016-09-01.16:33:27	59607	1347	n/a	185	81
2016-09-01.16:33:28	59608	1348	n/a	142	86
2016-09-01.16:33:29	59609	1349	n/a	136	83
2016-09-01.16:33:31	59611	1351	n/a	156	82
2016-09-01.16:33:32	59612	1352	n/a	167	85
2016-09-01.16:33:33	59613	1353	n/a	174	85
2016-09-01.16:33:34	59614	1354	n/a	166	75
2016-09-01.16:33:36	59616	1356	n/a	140	78
2016-09-01.16:33:37	59617	1357	n/a	231	78
2016-09-01.16:33:38	59618	1358	n/a	138	79
2016-09-01.16:33:40	59620	1360	n/a	166	75
2016-09-01.16:33:42	59622	1362	n/a	196	86
2016-09-01.16:33:43	59623	1363	n/a	159	78
2016-09-01.16:33:45	59625	1365	n/a	186	81
2016-09-01.16:33:46	59626	1366	n/a	150	70
2016-09-01.16:33:47	59627	1367	n/a	163	88
2016-09-01.16:33:48	59628	1368	n/a	140	77
2016-09-01.16:33:50	59630	1370	n/a	157	94
2016-09-01.16:33:51	59631	1371	n/a	128	83
2016-09-01.16:33:52	59632	1372	n/a	151	85
2016-09-01.16:33:53	59633	1373	n/a	113	111
2016-09-01.16:33:55	59635	1375	n/a	206	81
2016-09-01.16:33:56	59636	1376	n/a	123	89
2016-09-01.16:33:57	59637	1377	n/a	135	83
2016-09-01.16:33:58	59638	1378	n/a	93	87
2016-09-01.16:34:00	59640	1380	n/a	121	79
2016-09-01.16:34:01	59641	1381	n/a	122	82
2016-09-01.16:34:02	59642	1382	n/a	183	101
2016-09-01.16:34:03	59643	1383	n/a	137	78
2016-09-01.16:34:05	59645	1385	n/a	109	85
2016-09-01.16:34:06	59646	1386	n/a	108	82
2016-09-01.16:34:07	59647	1387	n/a	206	74
2016-09-01.16:34:08	59648	1388	n/a	117	101
2016-09-01.16:34:10	59650	1390	n/a	151	65
2016-09-01.16:34:11	59651	1391	n/a	141	90
2016-09-01.16:34:12	59652	1392	n/a	115	81
2016-09-01.16:34:13	59653	1393	n/a	132	75
2016-09-01.16:34:15	59655	1395	n/a	148	79
2016-09-01.16:34:16	59656	1396	n/a	151	69
2016-09-01.16:34:17	59657	1397	n/a	121	89
2016-09-01.16:34:18	59658	1398	n/a	142	95
2016-09-01.16:34:20	59660	1400	n/a	87	82
2016-09-01.16:34:21	59661	1401	n/a	149	90
2016-09-01.16:34:22	59662	1402	n/a	127	97
2016-09-01.16:34:23	59663	1403	n/a	106	93
2016-09-01.16:34:25	59665	1405	n/a	147	97
2016-09-01.16:34:26	59666	1406	n/a	108	83
2016-09-01.16:34:27	59667	1407	n/a	197	102
2016-09-01.16:34:28	59668	1408	n/a	109	87
2016-09-01.16:34:30	59670	1410	n/a	118	90
2016-09-01.16:34:31	59671	1411	n/a	115	89
2016-09-01.16:34:32	59672	1412	n/a	157	75
2016-09-01.16:34:33	59673	1413	n/a	112	88
2016-09-01.16:34:35	59675	1415	n/a	158	93
2016-09-01.16:34:36	59676	1416	n/a	100	77
2016-09-01.16:34:37	59677	1417	n/a	138	83
2016-09-01.16:34:38	59678	1418	n/a	104	88
2016-09-01.16:34:39	59679	1419	n/a	154	113
2016-09-01.16:34:41	59681	1421	n/a	112	74
2016-09-01.16:34:42	59682	1422	n/a	118	81
2016-09-01.16:34:43	59683	1423	n/a	101	97
2016-09-01.16:34:44	59684	1424	n/a	151	90
2016-09-01.16:34:46	59686	1426	n/a	144	77
2016-09-01.16:34:47	59687	1427	n/a	127	81
2016-09-01.16:34:48	59688	1428	n/a	119	93
2016-09-01.16:34:49	59689	1429	n/a	118	80
2016-09-01.16:34:51	59691	1431	n/a	104	101
2016-09-01.16:34:52	59692	1432	n/a	90	93
2016-09-01.16:34:53	59693	1433	n/a	144	94
2016-09-01.16:34:54	59694	1434	n/a	160	90
2016-09-01.16:34:56	59696	1436	n/a	130	90
2016-09-01.16:34:57	59697	1437	n/a	116	82
2016-09-01.16:34:58	59698	1438	n/a	165	101
2016-09-01.16:34:59	59699	1439	n/a	112	100
2016-09-01.16:35:01	59701	1441	n/a	145	80
2016-09-01.16:35:02	59702	1442	n/a	176	84
2016-09-01.16:35:03	59703	1443	n/a	131	81
2016-09-01.16:35:04	59704	1444	n/a	144	82
2016-09-01.16:35:06	59706	1446	n/a	164	81
2016-09-01.16:35:07	59707	1447	n/a	157	87
2016-09-01.16:35:08	59708	1448	n/a	123	87
2016-09-01.16:35:10	59710	1450	n/a	232	74
2016-09-01.16:35:11	59711	1451	n/a	134	82
2016-09-01.16:35:12	59712	1452	n/a	107	90
2016-09-01.16:35:13	59713	1453	n/a	94	95
2016-09-01.16:35:15	59715	1455	n/a	102	82
2016-09-01.16:35:16	59716	1456	n/a	132	98
2016-09-01.16:35:17	59717	1457	n/a	118	89
2016-09-01.16:35:18	59718	1458	n/a	101	94
2016-09-01.16:35:19	59719	1459	n/a	138	82
2016-09-01.16:35:21	59721	1461	n/a	188	77
2016-09-01.16:35:22	59722	1462	n/a	117	73
2016-09-01.16:35:23	59723	1463	n/a	115	106
2016-09-01.16:35:24	59724	1464	n/a	96	94
2016-09-01.16:35:26	59726	1466	n/a	185	94
2016-09-01.16:35:27	59727	1467	n/a	101	87
2016-09-01.16:35:28	59728	1468	n/a	96	88
2016-09-01.16:35:29	59729	1469	n/a	97	91
2016-09-01.16:35:31	59731	1471	n/a	117	98
2016-09-01.16:35:32	59732	1472	n/a	108	80
2016-09-01.16:35:33	59733	1473	n/a	95	96
2016-09-01.16:35:34	59734	1474	n/a	134	87
2016-09-01.16:35:36	59736	1476	n/a	154	84
2016-09-01.16:35:37	59737	1477	n/a	146	92
2016-09-01.16:35:38	59738	1478	n/a	116	87
2016-09-01.16:35:39	59739	1479	n/a	108	90
2016-09-01.16:35:41	59741	1481	n/a	108	98
2016-09-01.16:35:42	59742	1482	n/a	125	85
2016-09-01.16:35:43	59743	1483	n/a	89	101
2016-09-01.16:35:44	59744	1484	n/a	141	77
2016-09-01.16:35:46	59746	1486	n/a	109	102
2016-09-01.16:35:47	59747	1487	n/a	146	79
2016-09-01.16:35:48	59748	1488	n/a	106	90
2016-09-01.16:35:49	59749	1489	n/a	149	108
2016-09-01.16:35:50	59750	1490	n/a	119	90
2016-09-01.16:35:52	59752	1492	n/a	161	74
2016-09-01.16:35:53	59753	1493	n/a	102	91
2016-09-01.16:35:54	59754	1494	n/a	125	91
2016-09-01.16:35:55	59755	1495	n/a	138	94
2016-09-01.16:35:57	59757	1497	n/a	115	80
2016-09-01.16:35:58	59758	1498	n/a	117	90
2016-09-01.16:35:59	59759	1499	n/a	84	97
2016-09-01.16:36:00	59760	1500	n/a	106	85
2016-09-01.16:36:02	59762	1502	n/a	133	81
2016-09-01.16:36:03	59763	1503	n/a	135	81
2016-09-01.16:36:04	59764	1504	n/a	150	90
2016-09-01.16:36:05	59765	1505	n/a	118	80
2016-09-01.16:36:07	59767	1507	n/a	111	84
2016-09-01.16:36:08	59768	1508	n/a	105	80
2016-09-01.16:36:09	59769	1509	n/a	105	88
2016-09-01.16:36:10	59770	1510	n/a	152	86
2016-09-01.16:36:12	59772	1512	n/a	121	83
2016-09-01.16:36:13	59773	1513	n/a	133	89
2016-09-01.16:36:14	59774	1514	n/a	110	90
2016-09-01.16:36:15	59775	1515	n/a	138	77
2016-09-01.16:36:17	59777	1517	n/a	129	95
2016-09-01.16:36:18	59778	1518	n/a	137	80
2016-09-01.16:36:19	59779	1519	n/a	196	78
2016-09-01.16:36:20	59780	1520	n/a	142	79
2016-09-01.16:36:22	59782	1522	n/a	119	84
2016-09-01.16:36:23	59783	1523	n/a	102	83
2016-09-01.16:36:24	59784	1524	n/a	118	86
2016-09-01.16:36:25	59785	1525	n/a	98	88
2016-09-01.16:36:27	59787	1527	n/a	117	97
2016-09-01.16:36:28	59788	1528	n/a	74	99
2016-09-01.16:36:29	59789	1529	n/a	109	86
2016-09-01.16:36:30	59790	1530	n/a	128	71
2016-09-01.16:36:32	59792	1532	n/a	138	81
2016-09-01.16:36:33	59793	1533	n/a	125	84
2016-09-01.16:36:34	59794	1534	n/a	129	82
2016-09-01.16:36:35	59795	1535	n/a	122	88
2016-09-01.16:36:37	59797	1537	n/a	119	90
2016-09-01.16:36:38	59798	1538	n/a	131	89
2016-09-01.16:36:39	59799	1539	n/a	158	81
2016-09-01.16:36:40	59800	1540	n/a	97	96
2016-09-01.16:36:42	59802	1542	n/a	101	92
2016-09-01.16:36:43	59803	1543	n/a	129	82
2016-09-01.16:36:44	59804	1544	n/a	118	93
2016-09-01.16:36:45	59805	1545	n/a	111	85
2016-09-01.16:36:47	59807	1547	n/a	113	89
2016-09-01.16:36:48	59808	1548	n/a	166	104
2016-09-01.16:36:49	59809	1549	n/a	110	95
2016-09-01.16:36:50	59810	1550	n/a	128	77
2016-09-01.16:36:52	59812	1552	n/a	80	80
2016-09-01.16:36:53	59813	1553	n/a	157	71
2016-09-01.16:36:54	59814	1554	n/a	109	86
2016-09-01.16:36:55	59815	1555	n/a	183	83
2016-09-01.16:36:56	59816	1556	n/a	136	92
2016-09-01.16:36:58	59818	1558	n/a	107	84
2016-09-01.16:36:59	59819	1559	n/a	122	93
2016-09-01.16:37:00	59820	1560	n/a	117	82
2016-09-01.16:37:02	59822	1562	n/a	103	86
2016-09-01.16:37:03	59823	1563	n/a	112	91
2016-09-01.16:37:04	59824	1564	n/a	148	99
2016-09-01.16:37:05	59825	1565	n/a	138	89
2016-09-01.16:37:06	59826	1566	n/a	94	69
2016-09-01.16:37:08	59828	1568	n/a	104	81
2016-09-01.16:37:09	59829	1569	n/a	108	73
2016-09-01.16:37:10	59830	1570	n/a	127	76
2016-09-01.16:37:11	59831	1571	n/a	152	87
2016-09-01.16:37:13	59833	1573	n/a	106	85
2016-09-01.16:37:14	59834	1574	n/a	101	81
2016-09-01.16:37:15	59835	1575	n/a	91	92
2016-09-01.16:37:16	59836	1576	n/a	120	97
2016-09-01.16:37:18	59838	1578	n/a	87	81
2016-09-01.16:37:19	59839	1579	n/a	127	75
2016-09-01.16:37:20	59840	1580	n/a	158	98
2016-09-01.16:37:21	59841	1581	n/a	129	81
2016-09-01.16:37:23	59843	1583	n/a	158	83
2016-09-01.16:37:24	59844	1584	n/a	146	84
2016-09-01.16:37:25	59845	1585	n/a	93	79
2016-09-01.16:37:26	59846	1586	n/a	121	86
2016-09-01.16:37:28	59848	1588	n/a	101	76
2016-09-01.16:37:29	59849	1589	n/a	145	94
2016-09-01.16:37:30	59850	1590	n/a	88	87
2016-09-01.16:37:31	59851	1591	n/a	154	94
2016-09-01.16:37:33	59853	1593	n/a	107	86
2016-09-01.16:37:34	59854	1594	n/a	111	85
2016-09-01.16:37:35	59855	1595	n/a	194	88
2016-09-01.16:37:36	59856	1596	n/a	108	94
2016-09-01.16:37:38	59858	1598	n/a	75	91
2016-09-01.16:37:39	59859	1599	n/a	171	87
2016-09-01.16:37:40	59860	1600	n/a	134	74
2016-09-01.16:37:41	59861	1601	n/a	88	87
2016-09-01.16:37:43	59863	1603	n/a	92	80
2016-09-01.16:37:44	59864	1604	n/a	118	82
2016-09-01.16:37:45	59865	1605	n/a	135	91
2016-09-01.16:37:46	59866	1606	n/a	156	69
2016-09-01.16:37:48	59868	1608	n/a	127	93
2016-09-01.16:37:49	59869	1609	n/a	158	76
2016-09-01.16:37:50	59870	1610	n/a	101	98
2016-09-01.16:37:51	59871	1611	n/a	127	93
2016-09-01.16:37:53	59873	1613	n/a	81	96
2016-09-01.16:37:54	59874	1614	n/a	123	82
2016-09-01.16:37:55	59875	1615	n/a	101	97
2016-09-01.16:37:56	59876	1616	n/a	153	91
2016-09-01.16:37:57	59877	1617	n/a	114	99
2016-09-01.16:37:59	59879	1619	n/a	135	87
2016-09-01.16:38:00	59880	1620	n/a	96	85
2016-09-01.16:38:01	59881	1621	n/a	164	85
2016-09-01.16:38:02	59882	1622	n/a	137	63
2016-09-01.16:38:04	59884	1624	n/a	158	85
2016-09-01.16:38:05	59885	1625	n/a	122	90
2016-09-01.16:38:06	59886	1626	n/a	163	90
2016-09-01.16:38:08	59888	1628	n/a	172	83
2016-09-01.16:38:09	59889	1629	n/a	199	75
2016-09-01.16:38:10	59890	1630	n/a	274	69
2016-09-01.16:38:12	59892	1632	n/a	233	77
2016-09-01.16:38:13	59893	1633	n/a	285	77
2016-09-01.16:38:14	59894	1634	n/a	255	79
2016-09-01.16:38:16	59896	1636	n/a	211	79
2016-09-01.16:38:17	59897	1637	n/a	304	71
2016-09-01.16:38:18	59898	1638	n/a	249	82
2016-09-01.16:38:19	59899	1639	n/a	249	72
2016-09-01.16:38:21	59901	1641	n/a	256	77
2016-09-01.16:38:22	59902	1642	n/a	240	69
2016-09-01.16:38:23	59903	1643	n/a	238	75
2016-09-01.16:38:25	59905	1645	n/a	251	74
2016-09-01.16:38:26	59906	1646	n/a	242	72
2016-09-01.16:38:27	59907	1647	n/a	237	77
2016-09-01.16:38:29	59909	1649	n/a	256	75
2016-09-01.16:38:30	59910	1650	n/a	283	75
2016-09-01.16:38:31	59911	1651	n/a	259	69
2016-09-01.16:38:33	59913	1653	n/a	249	72
2016-09-01.16:38:34	59914	1654	n/a	190	83
2016-09-01.16:38:35	59915	1655	n/a	248	80
2016-09-01.16:38:37	59917	1657	n/a	238	76
2016-09-01.16:38:38	59918	1658	n/a	270	74
2016-09-01.16:38:41	59921	1661	n/a	262	67
2016-09-01.16:38:43	59923	1663	n/a	232	73
2016-09-01.16:38:44	59924	1664	n/a	241	78
2016-09-01.16:38:45	59925	1665	n/a	253	81
2016-09-01.16:38:47	59927	1667	n/a	262	74
2016-09-01.16:38:48	59928	1668	n/a	226	75
2016-09-01.16:38:49	59929	1669	n/a	215	81
2016-09-01.16:38:51	59931	1671	n/a	211	61
2016-09-01.16:38:52	59932	1672	n/a	251	66
2016-09-01.16:38:53	59933	1673	n/a	253	76
2016-09-01.16:38:55	59935	1675	n/a	248	81
2016-09-01.16:38:56	59936	1676	n/a	248	73
2016-09-01.16:38:57	59937	1677	n/a	215	84
2016-09-01.16:38:59	59939	1679	n/a	234	73
2016-09-01.16:39:00	59940	1680	n/a	222	77
2016-09-01.16:39:01	59941	1681	n/a	190	75
2016-09-01.16:39:03	59943	1683	n/a	205	71
2016-09-01.16:39:04	59944	1684	n/a	247	71
2016-09-01.16:39:05	59945	1685	n/a	247	69
2016-09-01.16:39:07	59947	1687	n/a	246	80
2016-09-01.16:39:08	59948	1688	n/a	254	71
2016-09-01.16:39:10	59950	1690	n/a	182	70
2016-09-01.16:39:11	59951	1691	n/a	285	70
2016-09-01.16:39:12	59952	1692	n/a	244	74
2016-09-01.16:39:13	59953	1693	n/a	219	76
2016-09-01.16:39:15	59955	1695	n/a	213	70
2016-09-01.16:39:16	59956	1696	n/a	257	65
2016-09-01.16:39:18	59958	1698	n/a	199	75
2016-09-01.16:39:19	59959	1699	n/a	228	82
2016-09-01.16:39:20	59960	1700	n/a	262	80
2016-09-01.16:39:21	59961	1701	n/a	213	78
2016-09-01.16:39:23	59963	1703	n/a	216	73
2016-09-01.16:39:24	59964	1704	n/a	268	74
2016-09-01.16:39:25	59965	1705	n/a	232	70
2016-09-01.16:39:27	59967	1707	n/a	227	71
2016-09-01.16:39:28	59968	1708	n/a	257	70
2016-09-01.16:39:29	59969	1709	n/a	211	67
2016-09-01.16:39:30	59970	1710	n/a	238	77
2016-09-01.16:39:32	59972	1712	n/a	181	83
2016-09-01.16:39:33	59973	1713	n/a	260	71
2016-09-01.16:39:34	59974	1714	n/a	168	74
2016-09-01.16:39:36	59976	1716	n/a	155	68
2016-09-01.16:39:37	59977	1717	n/a	236	76
2016-09-01.16:39:38	59978	1718	n/a	180	76
2016-09-01.16:39:39	59979	1719	n/a	163	80
2016-09-01.16:39:41	59981	1721	n/a	179	75
2016-09-01.16:39:42	59982	1722	n/a	202	65
2016-09-01.16:39:43	59983	1723	n/a	196	77
2016-09-01.16:39:45	59985	1725	n/a	199	65
2016-09-01.16:39:46	59986	1726	n/a	244	75
2016-09-01.16:39:47	59987	1727	n/a	177	65
2016-09-01.16:39:48	59988	1728	n/a	265	80
2016-09-01.16:39:50	59990	1730	n/a	209	69
2016-09-01.16:39:51	59991	1731	n/a	153	83
2016-09-01.16:39:52	59992	1732	n/a	143	74
2016-09-01.16:39:54	59994	1734	n/a	173	85
2016-09-01.16:39:55	59995	1735	n/a	243	70
2016-09-01.16:39:56	59996	1736	n/a	188	80
2016-09-01.16:39:57	59997	1737	n/a	196	70
2016-09-01.16:39:59	59999	1739	n/a	173	80
2016-09-01.16:40:00	60000	1740	n/a	161	92
2016-09-01.16:40:01	60001	1741	n/a	219	75
2016-09-01.16:40:03	60003	1743	n/a	203	75
2016-09-01.16:40:04	60004	1744	n/a	233	67
2016-09-01.16:40:05	60005	1745	n/a	221	67
2016-09-01.16:40:07	60007	1747	n/a	258	76
2016-09-01.16:40:08	60008	1748	n/a	257	77
2016-09-01.16:40:09	60009	1749	n/a	222	65
2016-09-01.16:40:10	60010	1750	n/a	258	73
2016-09-01.16:40:12	60012	1752	n/a	248	74
2016-09-01.16:40:13	60013	1753	n/a	245	68
2016-09-01.16:40:14	60014	1754	n/a	234	71
2016-09-01.16:40:16	60016	1756	n/a	210	75
2016-09-01.16:40:17	60017	1757	n/a	269	70
2016-09-01.16:40:18	60018	1758	n/a	208	79
2016-09-01.16:40:19	60019	1759	n/a	233	74
2016-09-01.16:40:21	60021	1761	n/a	254	77
2016-09-01.16:40:22	60022	1762	n/a	264	73
2016-09-01.16:40:23	60023	1763	n/a	234	71
2016-09-01.16:40:25	60025	1765	n/a	195	78
2016-09-01.16:40:26	60026	1766	n/a	236	76
2016-09-01.16:40:27	60027	1767	n/a	189	73
2016-09-01.16:40:28	60028	1768	n/a	207	79
2016-09-01.16:40:30	60030	1770	n/a	208	72
2016-09-01.16:40:31	60031	1771	n/a	215	70
2016-09-01.16:40:32	60032	1772	n/a	203	82
2016-09-01.16:40:34	60034	1774	n/a	232	75
2016-09-01.16:40:35	60035	1775	n/a	213	82
2016-09-01.16:40:36	60036	1776	n/a	216	80
2016-09-01.16:40:38	60038	1778	n/a	208	76
2016-09-01.16:40:39	60039	1779	n/a	211	72
2016-09-01.16:40:40	60040	1780	n/a	203	73
2016-09-01.16:40:41	60041	1781	n/a	266	76
2016-09-01.16:40:42	60042	1782	n/a	141	88
2016-09-01.16:40:44	60044	1784	n/a	229	71
2016-09-01.16:40:45	60045	1785	n/a	153	88
2016-09-01.16:40:46	60046	1786	n/a	252	68
2016-09-01.16:40:47	60047	1787	n/a	224	79
2016-09-01.16:40:49	60049	1789	n/a	183	62
2016-09-01.16:40:50	60050	1790	n/a	216	72
2016-09-01.16:40:51	60051	1791	n/a	219	81
2016-09-01.16:40:52	60052	1792	n/a	209	80
2016-09-01.16:40:54	60054	1794	n/a	191	76
2016-09-01.16:40:55	60055	1795	n/a	174	74
2016-09-01.16:40:56	60056	1796	n/a	156	70
2016-09-01.16:40:57	60057	1797	n/a	203	63
2016-09-01.16:40:59	60059	1799	n/a	310	72
2016-09-01.16:41:00	60060	1800	n/a	241	75
2016-09-01.16:41:01	60061	1801	n/a	184	75
2016-09-01.16:41:02	60062	1802	n/a	222	76
2016-09-01.16:41:04	60064	1804	n/a	191	74
2016-09-01.16:41:05	60065	1805	n/a	204	83
2016-09-01.16:41:06	60066	1806	n/a	249	65
2016-09-01.16:41:07	60067	1807	n/a	205	77
2016-09-01.16:41:09	60069	1809	n/a	265	76
2016-09-01.16:41:10	60070	1810	n/a	196	74
2016-09-01.16:41:11	60071	1811	n/a	243	81
2016-09-01.16:41:12	60072	1812	n/a	275	73
2016-09-01.16:41:14	60074	1814	n/a	164	73
2016-09-01.16:41:15	60075	1815	n/a	233	70
2016-09-01.16:41:16	60076	1816	n/a	200	79
2016-09-01.16:41:17	60077	1817	n/a	260	71
2016-09-01.16:41:19	60079	1819	n/a	216	70
2016-09-01.16:41:20	60080	1820	n/a	193	70
2016-09-01.16:41:21	60081	1821	n/a	219	79
2016-09-01.16:41:22	60082	1822	n/a	177	88
2016-09-01.16:41:24	60084	1824	n/a	192	73
2016-09-01.16:41:25	60085	1825	n/a	215	78
2016-09-01.16:41:26	60086	1826	n/a	256	74
2016-09-01.16:41:27	60087	1827	n/a	165	80
2016-09-01.16:41:28	60088	1828	n/a	206	73
2016-09-01.16:41:30	60090	1830	n/a	176	81
2016-09-01.16:41:31	60091	1831	n/a	175	72
2016-09-01.16:41:32	60092	1832	n/a	191	82
2016-09-01.16:41:33	60093	1833	n/a	190	85
2016-09-01.16:41:35	60095	1835	n/a	164	83
2016-09-01.16:41:36	60096	1836	n/a	244	74
2016-09-01.16:41:37	60097	1837	n/a	215	73
2016-09-01.16:41:38	60098	1838	n/a	195	82
2016-09-01.16:41:40	60100	1840	n/a	171	72
2016-09-01.16:41:41	60101	1841	n/a	195	79
2016-09-01.16:41:42	60102	1842	n/a	237	72
2016-09-01.16:41:43	60103	1843	n/a	186	65
2016-09-01.16:41:45	60105	1845	n/a	184	74
2016-09-01.16:41:46	60106	1846	n/a	178	77
2016-09-01.16:41:47	60107	1847	n/a	200	65
2016-09-01.16:41:49	60109	1849	n/a	180	84
2016-09-01.16:41:50	60110	1850	n/a	188	82
2016-09-01.16:41:51	60111	1851	n/a	268	67
2016-09-01.16:41:52	60112	1852	n/a	190	82
2016-09-01.16:41:54	60114	1854	n/a	186	73
2016-09-01.16:41:55	60115	1855	n/a	187	80
2016-09-01.16:41:56	60116	1856	n/a	154	74
2016-09-01.16:41:57	60117	1857	n/a	226	83
2016-09-01.16:41:59	60119	1859	n/a	191	80
2016-09-01.16:42:00	60120	1860	n/a	269	69
2016-09-01.16:42:01	60121	1861	n/a	273	83
2016-09-01.16:42:02	60122	1862	n/a	283	66
2016-09-01.16:42:04	60124	1864	n/a	218	84
2016-09-01.16:42:05	60125	1865	n/a	272	79
2016-09-01.16:42:06	60126	1866	n/a	224	82
2016-09-01.16:42:07	60127	1867	n/a	302	82
2016-09-01.16:42:08	60128	1868	n/a	239	81
2016-09-01.16:42:10	60130	1870	n/a	219	80
2016-09-01.16:42:11	60131	1871	n/a	246	80
2016-09-01.16:42:12	60132	1872	n/a	189	79
2016-09-01.16:42:13	60133	1873	n/a	175	79
2016-09-01.16:42:15	60135	1875	n/a	224	73
2016-09-01.16:42:16	60136	1876	n/a	168	77
2016-09-01.16:42:17	60137	1877	n/a	140	97
2016-09-01.16:42:18	60138	1878	n/a	196	78
2016-09-01.16:42:20	60140	1880	n/a	222	75
2016-09-01.16:42:21	60141	1881	n/a	240	66
2016-09-01.16:42:22	60142	1882	n/a	211	75
2016-09-01.16:42:23	60143	1883	n/a	208	80
2016-09-01.16:42:25	60145	1885	n/a	274	74
2016-09-01.16:42:26	60146	1886	n/a	236	74
2016-09-01.16:42:27	60147	1887	n/a	258	82
2016-09-01.16:42:28	60148	1888	n/a	195	76
2016-09-01.16:42:30	60150	1890	n/a	193	76
2016-09-01.16:42:31	60151	1891	n/a	237	76
2016-09-01.16:42:32	60152	1892	n/a	209	69
2016-09-01.16:42:33	60153	1893	n/a	203	81
2016-09-01.16:42:35	60155	1895	n/a	204	88
2016-09-01.16:42:36	60156	1896	n/a	230	75
2016-09-01.16:42:37	60157	1897	n/a	208	81
2016-09-01.16:42:38	60158	1898	n/a	222	73
2016-09-01.16:42:40	60160	1900	n/a	137	80
2016-09-01.16:42:41	60161	1901	n/a	170	73
2016-09-01.16:42:42	60162	1902	n/a	232	72
2016-09-01.16:42:43	60163	1903	n/a	227	81
2016-09-01.16:42:45	60165	1905	n/a	221	76
2016-09-01.16:42:46	60166	1906	n/a	206	82
2016-09-01.16:42:47	60167	1907	n/a	189	75
2016-09-01.16:42:48	60168	1908	n/a	224	74
2016-09-01.16:42:50	60170	1910	n/a	246	63
2016-09-01.16:42:51	60171	1911	n/a	346	70
2016-09-01.16:42:52	60172	1912	n/a	310	73
2016-09-01.16:42:53	60173	1913	n/a	226	69
2016-09-01.16:42:55	60175	1915	n/a	236	76
2016-09-01.16:42:56	60176	1916	n/a	200	78
2016-09-01.16:42:57	60177	1917	n/a	209	80
2016-09-01.16:42:58	60178	1918	n/a	259	82
2016-09-01.16:43:00	60180	1920	n/a	161	73
2016-09-01.16:43:01	60181	1921	n/a	218	72
2016-09-01.16:43:02	60182	1922	n/a	273	77
2016-09-01.16:43:03	60183	1923	n/a	193	63
2016-09-01.16:43:05	60185	1925	n/a	193	78
2016-09-01.16:43:06	60186	1926	n/a	276	68
2016-09-01.16:43:07	60187	1927	n/a	253	68
2016-09-01.16:43:08	60188	1928	n/a	237	75
2016-09-01.16:43:10	60190	1930	n/a	229	71
2016-09-01.16:43:11	60191	1931	n/a	214	76
2016-09-01.16:43:12	60192	1932	n/a	216	77
2016-09-01.16:43:13	60193	1933	n/a	226	79
2016-09-01.16:43:15	60195	1935	n/a	208	70
2016-09-01.16:43:16	60196	1936	n/a	224	73
2016-09-01.16:43:17	60197	1937	n/a	150	71
2016-09-01.16:43:18	60198	1938	n/a	254	73
2016-09-01.16:43:19	60199	1939	n/a	229	75
2016-09-01.16:43:21	60201	1941	n/a	237	75
2016-09-01.16:43:22	60202	1942	n/a	221	73
2016-09-01.16:43:23	60203	1943	n/a	284	75
2016-09-01.16:43:24	60204	1944	n/a	205	69
2016-09-01.16:43:26	60206	1946	n/a	282	69
2016-09-01.16:43:27	60207	1947	n/a	275	68
2016-09-01.16:43:28	60208	1948	n/a	272	78
2016-09-01.16:43:29	60209	1949	n/a	245	75
2016-09-01.16:43:31	60211	1951	n/a	227	73
2016-09-01.16:43:32	60212	1952	n/a	221	74
2016-09-01.16:43:33	60213	1953	n/a	204	81
2016-09-01.16:43:34	60214	1954	n/a	260	80
2016-09-01.16:43:36	60216	1956	n/a	242	78
2016-09-01.16:43:37	60217	1957	n/a	281	64
2016-09-01.16:43:38	60218	1958	n/a	193	75
2016-09-01.16:43:39	60219	1959	n/a	219	74
2016-09-01.16:43:41	60221	1961	n/a	218	70
2016-09-01.16:43:42	60222	1962	n/a	242	74
2016-09-01.16:43:43	60223	1963	n/a	200	73
2016-09-01.16:43:44	60224	1964	n/a	259	67
2016-09-01.16:43:46	60226	1966	n/a	212	82
2016-09-01.16:43:47	60227	1967	n/a	246	68
2016-09-01.16:43:48	60228	1968	n/a	302	64
2016-09-01.16:43:49	60229	1969	n/a	208	77
2016-09-01.16:43:51	60231	1971	n/a	248	76
2016-09-01.16:43:52	60232	1972	n/a	207	90
2016-09-01.16:43:53	60233	1973	n/a	234	74
2016-09-01.16:43:54	60234	1974	n/a	239	68
2016-09-01.16:43:55	60235	1975	n/a	179	75
2016-09-01.16:43:57	60237	1977	n/a	222	67
2016-09-01.16:43:58	60238	1978	n/a	254	66
2016-09-01.16:43:59	60239	1979	n/a	252	75
2016-09-01.16:44:00	60240	1980	n/a	226	75
2016-09-01.16:44:02	60242	1982	n/a	223	85
2016-09-01.16:44:03	60243	1983	n/a	288	75
2016-09-01.16:44:04	60244	1984	n/a	170	65
2016-09-01.16:44:05	60245	1985	n/a	222	73
2016-09-01.16:44:07	60247	1987	n/a	191	84
2016-09-01.16:44:08	60248	1988	n/a	210	78
2016-09-01.16:44:09	60249	1989	n/a	162	70
2016-09-01.16:44:10	60250	1990	n/a	200	80
2016-09-01.16:44:12	60252	1992	n/a	196	78
2016-09-01.16:44:13	60253	1993	n/a	207	75
2016-09-01.16:44:14	60254	1994	n/a	197	65
2016-09-01.16:44:15	60255	1995	n/a	215	72
2016-09-01.16:44:16	60256	1996	n/a	166	78
2016-09-01.16:44:18	60258	1998	n/a	187	76
2016-09-01.16:44:19	60259	1999	n/a	205	93
2016-09-01.16:44:20	60260	2000	n/a	190	68
2016-09-01.16:44:21	60261	2001	n/a	146	82
2016-09-01.16:44:23	60263	2003	n/a	230	74
2016-09-01.16:44:24	60264	2004	n/a	240	75
2016-09-01.16:44:25	60265	2005	n/a	166	75
2016-09-01.16:44:26	60266	2006	n/a	159	66
2016-09-01.16:44:28	60268	2008	n/a	198	81
2016-09-01.16:44:29	60269	2009	n/a	217	69
2016-09-01.16:44:30	60270	2010	n/a	148	84
2016-09-01.16:44:31	60271	2011	n/a	204	85
2016-09-01.16:44:33	60273	2013	n/a	138	88
2016-09-01.16:44:34	60274	2014	n/a	155	82
2016-09-01.16:44:35	60275	2015	n/a	175	73
2016-09-01.16:44:36	60276	2016	n/a	204	84
2016-09-01.16:44:37	60277	2017	n/a	192	76
2016-09-01.16:44:39	60279	2019	n/a	140	76
2016-09-01.16:44:40	60280	2020	n/a	165	78
2016-09-01.16:44:41	60281	2021	n/a	163	79
2016-09-01.16:44:42	60282	2022	n/a	180	82
2016-09-01.16:44:44	60284	2024	n/a	160	90
2016-09-01.16:44:45	60285	2025	n/a	192	78
2016-09-01.16:44:46	60286	2026	n/a	226	73
2016-09-01.16:44:47	60287	2027	n/a	179	87
2016-09-01.16:44:49	60289	2029	n/a	220	73
2016-09-01.16:44:50	60290	2030	n/a	250	82
2016-09-01.16:44:51	60291	2031	n/a	293	78
2016-09-01.16:44:52	60292	2032	n/a	321	78
2016-09-01.16:44:54	60294	2034	n/a	260	78
2016-09-01.16:44:55	60295	2035	n/a	249	75
2016-09-01.16:44:56	60296	2036	n/a	274	79
2016-09-01.16:44:58	60298	2038	n/a	198	84
2016-09-01.16:44:59	60299	2039	n/a	200	79
2016-09-01.16:45:00	60300	2040	n/a	199	75
2016-09-01.16:45:01	60301	2041	n/a	239	66
2016-09-01.16:45:02	60302	2042	n/a	198	82
2016-09-01.16:45:04	60304	2044	n/a	184	76
2016-09-01.16:45:05	60305	2045	n/a	232	68
2016-09-01.16:45:06	60306	2046	n/a	198	71
2016-09-01.16:45:07	60307	2047	n/a	175	75
2016-09-01.16:45:09	60309	2049	n/a	182	81
2016-09-01.16:45:10	60310	2050	n/a	194	82
2016-09-01.16:45:11	60311	2051	n/a	231	78
2016-09-01.16:45:12	60312	2052	n/a	145	74
2016-09-01.16:45:14	60314	2054	n/a	225	76
2016-09-01.16:45:15	60315	2055	n/a	208	74
2016-09-01.16:45:16	60316	2056	n/a	197	69
2016-09-01.16:45:17	60317	2057	n/a	212	74
2016-09-01.16:45:19	60319	2059	n/a	236	73
2016-09-01.16:45:20	60320	2060	n/a	245	73
2016-09-01.16:45:21	60321	2061	n/a	235	83
2016-09-01.16:45:22	60322	2062	n/a	186	85
2016-09-01.16:45:23	60323	2063	n/a	154	73
2016-09-01.16:45:25	60325	2065	n/a	186	79
2016-09-01.16:45:26	60326	2066	n/a	223	70
2016-09-01.16:45:27	60327	2067	n/a	241	80
2016-09-01.16:45:28	60328	2068	n/a	206	77
2016-09-01.16:45:30	60330	2070	n/a	284	79
2016-09-01.16:45:31	60331	2071	n/a	252	69
2016-09-01.16:45:32	60332	2072	n/a	246	70
2016-09-01.16:45:33	60333	2073	n/a	222	73
2016-09-01.16:45:35	60335	2075	n/a	245	67
2016-09-01.16:45:36	60336	2076	n/a	254	76
2016-09-01.16:45:37	60337	2077	n/a	177	72
2016-09-01.16:45:39	60339	2079	n/a	245	76
2016-09-01.16:45:40	60340	2080	n/a	190	74
2016-09-01.16:45:41	60341	2081	n/a	209	68
2016-09-01.16:51:05	60665	2405	n/a	298	72
2016-09-01.16:51:06	60666	2406	n/a	282	69
2016-09-01.16:51:08	60668	2408	n/a	274	68
2016-09-01.16:51:09	60669	2409	n/a	225	67
2016-09-01.16:51:10	60670	2410	n/a	265	71
2016-09-01.16:51:12	60672	2412	n/a	281	81
2016-09-01.16:51:13	60673	2413	n/a	287	75
2016-09-01.16:51:14	60674	2414	n/a	190	74
2016-09-01.16:51:15	60675	2415	n/a	247	76
2016-09-01.16:51:17	60677	2417	n/a	253	76
2016-09-01.16:51:18	60678	2418	n/a	253	72
2016-09-01.16:51:19	60679	2419	n/a	299	69
2016-09-01.16:51:21	60681	2421	n/a	272	74
2016-09-01.16:51:22	60682	2422	n/a	230	71
2016-09-01.16:51:23	60683	2423	n/a	309	71
2016-09-01.16:51:24	60684	2424	n/a	270	69
2016-09-01.16:51:26	60686	2426	n/a	208	85
2016-09-01.16:51:27	60687	2427	n/a	225	66
2016-09-01.16:51:28	60688	2428	n/a	236	70
2016-09-01.16:51:30	60690	2430	n/a	300	73
2016-09-01.16:51:31	60691	2431	n/a	246	78
2016-09-01.16:51:32	60692	2432	n/a	248	73
2016-09-01.16:51:33	60693	2433	n/a	211	81
2016-09-01.16:51:35	60695	2435	n/a	196	66
2016-09-01.16:51:36	60696	2436	n/a	216	64
2016-09-01.16:51:37	60697	2437	n/a	283	64
2016-09-01.16:51:39	60699	2439	n/a	247	69
2016-09-01.16:51:40	60700	2440	n/a	188	58
2016-09-01.16:51:41	60701	2441	n/a	203	70
2016-09-01.16:51:42	60702	2442	n/a	233	67
2016-09-01.16:51:44	60704	2444	n/a	229	72
2016-09-01.16:51:45	60705	2445	n/a	227	76
2016-09-01.16:51:46	60706	2446	n/a	242	71
2016-09-01.16:51:47	60707	2447	n/a	209	71
2016-09-01.16:51:49	60709	2449	n/a	269	69
2016-09-01.16:51:50	60710	2450	n/a	248	73
2016-09-01.16:51:51	60711	2451	n/a	282	72
2016-09-01.16:51:52	60712	2452	n/a	191	75
2016-09-01.16:51:53	60713	2453	n/a	203	71
2016-09-01.16:51:55	60715	2455	n/a	229	71
2016-09-01.16:51:56	60716	2456	n/a	247	66
2016-09-01.16:51:57	60717	2457	n/a	255	70
2016-09-01.16:51:58	60718	2458	n/a	215	64
2016-09-01.16:51:59	60719	2459	n/a	226	73
2016-09-01.16:52:01	60721	2461	n/a	247	67
2016-09-01.16:52:02	60722	2462	n/a	296	65
2016-09-01.16:52:03	60723	2463	n/a	252	67
2016-09-01.16:52:04	60724	2464	n/a	272	67
2016-09-01.16:52:05	60725	2465	n/a	195	73
2016-09-01.16:52:06	60726	2466	n/a	259	69
2016-09-01.16:52:08	60728	2468	n/a	224	69
2016-09-01.16:52:09	60729	2469	n/a	262	65
2016-09-01.16:52:10	60730	2470	n/a	266	67
2016-09-01.16:52:11	60731	2471	n/a	218	79
2016-09-01.16:52:12	60732	2472	n/a	197	68
2016-09-01.16:52:14	60734	2474	n/a	204	75
2016-09-01.16:52:15	60735	2475	n/a	272	75
2016-09-01.16:52:16	60736	2476	n/a	202	65
2016-09-01.16:52:17	60737	2477	n/a	234	67
2016-09-01.16:52:19	60739	2479	n/a	220	67
2016-09-01.16:52:20	60740	2480	n/a	188	69
2016-09-01.16:52:21	60741	2481	n/a	231	71
2016-09-01.16:52:22	60742	2482	n/a	257	65
2016-09-01.16:52:23	60743	2483	n/a	204	75
2016-09-01.16:52:25	60745	2485	n/a	259	74
2016-09-01.16:52:26	60746	2486	n/a	226	73
2016-09-01.16:52:27	60747	2487	n/a	258	65
2016-09-01.16:52:28	60748	2488	n/a	206	68
2016-09-01.16:52:29	60749	2489	n/a	251	68
2016-09-01.16:52:31	60751	2491	n/a	236	65
2016-09-01.16:52:32	60752	2492	n/a	213	74
2016-09-01.16:52:33	60753	2493	n/a	213	61
2016-09-01.16:52:34	60754	2494	n/a	232	71
2016-09-01.16:52:36	60756	2496	n/a	196	72
2016-09-01.16:52:37	60757	2497	n/a	209	69
2016-09-01.16:52:38	60758	2498	n/a	189	67
2016-09-01.16:52:39	60759	2499	n/a	228	66
2016-09-01.16:52:41	60761	2501	n/a	225	68
2016-09-01.16:52:42	60762	2502	n/a	224	71
2016-09-01.16:52:43	60763	2503	n/a	218	68
2016-09-01.16:52:44	60764	2504	n/a	223	68
2016-09-01.16:52:45	60765	2505	n/a	271	66
2016-09-01.16:52:47	60767	2507	n/a	261	71
2016-09-01.16:52:48	60768	2508	n/a	249	66
2016-09-01.16:52:49	60769	2509	n/a	311	64
2016-09-01.16:52:50	60770	2510	n/a	225	69
2016-09-01.16:52:51	60771	2511	n/a	276	71
2016-09-01.16:52:53	60773	2513	n/a	241	64
2016-09-01.16:52:54	60774	2514	n/a	272	61
2016-09-01.16:52:55	60775	2515	n/a	235	65
2016-09-01.16:52:56	60776	2516	n/a	238	66
2016-09-01.16:52:58	60778	2518	n/a	256	68
2016-09-01.16:52:59	60779	2519	n/a	151	61
2016-09-01.16:53:00	60780	2520	n/a	225	74
2016-09-01.16:53:01	60781	2521	n/a	243	65
2016-09-01.16:53:03	60783	2523	n/a	191	76
2016-09-01.16:53:04	60784	2524	n/a	242	62
2016-09-01.16:53:05	60785	2525	n/a	265	65
2016-09-01.16:53:06	60786	2526	n/a	223	68
2016-09-01.16:53:07	60787	2527	n/a	147	80
2016-09-01.16:53:09	60789	2529	n/a	194	75
2016-09-01.16:53:10	60790	2530	n/a	170	94
2016-09-01.16:53:11	60791	2531	n/a	179	74
2016-09-01.16:53:12	60792	2532	n/a	242	75
2016-09-01.16:53:14	60794	2534	n/a	186	86
2016-09-01.16:53:15	60795	2535	n/a	198	63
2016-09-01.16:53:16	60796	2536	n/a	252	72
2016-09-01.16:53:18	60798	2538	n/a	222	70
2016-09-01.16:53:19	60799	2539	n/a	266	59
2016-09-01.16:53:20	60800	2540	n/a	221	58
2016-09-01.16:53:21	60801	2541	n/a	224	57
2016-09-01.16:53:23	60803	2543	n/a	198	82
2016-09-01.16:53:24	60804	2544	n/a	197	72
2016-09-01.16:53:26	60806	2546	n/a	254	70
2016-09-01.16:53:27	60807	2547	n/a	238	67
2016-09-01.16:53:28	60808	2548	n/a	210	87
2016-09-01.16:53:30	60810	2550	n/a	255	72
2016-09-01.16:53:31	60811	2551	n/a	269	61
2016-09-01.16:53:33	60813	2553	n/a	288	61
2016-09-01.16:53:34	60814	2554	n/a	305	65
2016-09-01.16:53:35	60815	2555	n/a	298	60
2016-09-01.16:53:37	60817	2557	n/a	289	72
2016-09-01.16:53:39	60819	2559	n/a	260	76
2016-09-01.16:53:40	60820	2560	n/a	282	68
2016-09-01.16:53:42	60822	2562	n/a	329	63
2016-09-01.16:53:43	60823	2563	n/a	237	71
2016-09-01.16:53:44	60824	2564	n/a	228	78
2016-09-01.16:53:46	60826	2566	n/a	189	77
2016-09-01.16:53:47	60827	2567	n/a	284	68
2016-09-01.16:53:48	60828	2568	n/a	329	65
2016-09-01.16:53:50	60830	2570	n/a	312	66
2016-09-01.16:53:52	60832	2572	n/a	153	89
2016-09-01.16:53:53	60833	2573	n/a	201	81
2016-09-01.16:53:54	60834	2574	n/a	194	81
2016-09-01.16:53:55	60835	2575	n/a	267	71
2016-09-01.16:53:57	60837	2577	n/a	171	70
2016-09-01.16:53:58	60838	2578	n/a	198	68
2016-09-01.16:53:59	60839	2579	n/a	153	87
2016-09-01.16:54:01	60841	2581	n/a	145	88
2016-09-01.16:54:02	60842	2582	n/a	129	90
2016-09-01.16:54:03	60843	2583	n/a	163	83
2016-09-01.16:54:04	60844	2584	n/a	173	81
2016-09-01.16:54:06	60846	2586	n/a	174	84
2016-09-01.16:54:07	60847	2587	n/a	162	82
2016-09-01.16:54:08	60848	2588	n/a	107	87
2016-09-01.16:54:09	60849	2589	n/a	203	91
2016-09-01.16:54:10	60850	2590	n/a	154	74
2016-09-01.16:54:12	60852	2592	n/a	181	75
2016-09-01.16:54:13	60853	2593	n/a	116	83
2016-09-01.16:54:14	60854	2594	n/a	217	67
2016-09-01.16:54:15	60855	2595	n/a	142	75
2016-09-01.16:54:17	60857	2597	n/a	129	88
2016-09-01.16:54:18	60858	2598	n/a	252	66
2016-09-01.16:54:19	60859	2599	n/a	194	70
2016-09-01.16:54:20	60860	2600	n/a	118	77
2016-09-01.16:54:21	60861	2601	n/a	243	59
2016-09-01.16:54:23	60863	2603	n/a	166	83
2016-09-01.16:54:24	60864	2604	n/a	155	60
2016-09-01.16:54:25	60865	2605	n/a	204	74
2016-09-01.16:54:26	60866	2606	n/a	165	77
2016-09-01.16:54:27	60867	2607	n/a	140	81
2016-09-01.16:54:29	60869	2609	n/a	112	74
2016-09-01.16:54:30	60870	2610	n/a	217	71
2016-09-01.16:54:31	60871	2611	n/a	264	135
2016-09-01.16:54:32	60872	2612	n/a	160	70
2016-09-01.16:54:34	60874	2614	n/a	172	80
2016-09-01.16:54:35	60875	2615	n/a	141	76
2016-09-01.16:54:36	60876	2616	n/a	148	87
2016-09-01.16:54:37	60877	2617	n/a	138	76
2016-09-01.16:54:38	60878	2618	n/a	158	78
2016-09-01.16:54:40	60880	2620	n/a	198	69
2016-09-01.16:54:41	60881	2621	n/a	152	90
2016-09-01.16:54:42	60882	2622	n/a	198	73
2016-09-01.16:54:43	60883	2623	n/a	202	75
2016-09-01.16:54:45	60885	2625	n/a	153	76
2016-09-01.16:54:46	60886	2626	n/a	95	79
2016-09-01.16:54:47	60887	2627	n/a	143	77
2016-09-01.16:54:48	60888	2628	n/a	100	90
2016-09-01.16:54:49	60889	2629	n/a	222	67
2016-09-01.16:54:51	60891	2631	n/a	190	63
2016-09-01.16:54:52	60892	2632	n/a	139	70
2016-09-01.16:54:53	60893	2633	n/a	168	80
2016-09-01.16:54:54	60894	2634	n/a	152	74
2016-09-01.16:54:56	60896	2636	n/a	200	70
2016-09-01.16:54:57	60897	2637	n/a	180	71
2016-09-01.16:54:58	60898	2638	n/a	145	83
2016-09-01.16:54:59	60899	2639	n/a	152	97
2016-09-01.16:55:00	60900	2640	n/a	150	72
2016-09-01.16:55:02	60902	2642	n/a	205	66
2016-09-01.16:55:03	60903	2643	n/a	192	75
2016-09-01.16:55:04	60904	2644	n/a	166	86
2016-09-01.16:55:05	60905	2645	n/a	185	84
2016-09-01.16:55:07	60907	2647	n/a	142	76
2016-09-01.16:55:08	60908	2648	n/a	219	82
2016-09-01.16:55:09	60909	2649	n/a	178	70
2016-09-01.16:55:10	60910	2650	n/a	189	68
2016-09-01.16:55:11	60911	2651	n/a	217	66
2016-09-01.16:55:12	60912	2652	n/a	177	74
2016-09-01.16:55:14	60914	2654	n/a	178	80
2016-09-01.16:55:15	60915	2655	n/a	258	65
2016-09-01.16:55:16	60916	2656	n/a	138	92
2016-09-01.16:55:17	60917	2657	n/a	185	79
2016-09-01.16:55:18	60918	2658	n/a	185	73
2016-09-01.16:55:20	60920	2660	n/a	178	68
2016-09-01.16:55:21	60921	2661	n/a	155	84
2016-09-01.16:55:22	60922	2662	n/a	152	71
2016-09-01.16:55:24	60924	2664	n/a	166	82
2016-09-01.16:55:25	60925	2665	n/a	109	85
2016-09-01.16:55:26	60926	2666	n/a	115	90
2016-09-01.16:55:27	60927	2667	n/a	94	92
2016-09-01.16:55:28	60928	2668	n/a	134	91
2016-09-01.16:55:30	60930	2670	n/a	122	87
2016-09-01.16:55:31	60931	2671	n/a	117	90
2016-09-01.16:55:32	60932	2672	n/a	75	93
2016-09-01.16:55:33	60933	2673	n/a	109	83
2016-09-01.16:55:34	60934	2674	n/a	109	91
2016-09-01.16:55:36	60936	2676	n/a	165	76
2016-09-01.16:55:37	60937	2677	n/a	152	72
2016-09-01.16:55:38	60938	2678	n/a	113	91
2016-09-01.16:55:39	60939	2679	n/a	86	89
2016-09-01.16:55:40	60940	2680	n/a	140	94
2016-09-01.16:55:42	60942	2682	n/a	121	85
2016-09-01.16:55:43	60943	2683	n/a	122	78
2016-09-01.16:55:44	60944	2684	n/a	157	77
2016-09-01.16:55:45	60945	2685	n/a	117	89
2016-09-01.16:55:47	60947	2687	n/a	121	89
2016-09-01.16:55:48	60948	2688	n/a	97	90
2016-09-01.16:55:49	60949	2689	n/a	89	78
2016-09-01.16:55:51	60951	2691	n/a	81	73
2016-09-01.16:55:52	60952	2692	n/a	105	84
2016-09-01.16:55:54	60954	2694	n/a	112	79
2016-09-01.16:55:55	60955	2695	n/a	103	91
2016-09-01.16:55:57	60957	2697	n/a	94	87
2016-09-01.16:55:58	60958	2698	n/a	170	83
2016-09-01.16:55:59	60959	2699	n/a	79	80
2016-09-01.16:56:01	60961	2701	n/a	113	99
2016-09-01.16:56:02	60962	2702	n/a	109	77
2016-09-01.16:56:04	60964	2704	n/a	177	79
2016-09-01.16:56:06	60966	2706	n/a	114	88
2016-09-01.16:56:08	60968	2708	n/a	110	85
2016-09-01.16:56:09	60969	2709	n/a	104	86
2016-09-01.16:56:10	60970	2710	n/a	156	84
2016-09-01.16:56:11	60971	2711	n/a	81	92
2016-09-01.16:56:13	60973	2713	n/a	78	91
2016-09-01.16:56:14	60974	2714	n/a	103	82
2016-09-01.16:56:15	60975	2715	n/a	96	92
2016-09-01.16:56:16	60976	2716	n/a	133	79
2016-09-01.16:56:18	60978	2718	n/a	101	80
2016-09-01.16:56:19	60979	2719	n/a	117	87
2016-09-01.16:56:20	60980	2720	n/a	181	86
2016-09-01.16:56:21	60981	2721	n/a	129	88
2016-09-01.16:56:23	60983	2723	n/a	118	87
2016-09-01.16:56:24	60984	2724	n/a	145	83
2016-09-01.16:56:25	60985	2725	n/a	103	88
2016-09-01.16:56:26	60986	2726	n/a	124	96
2016-09-01.16:56:27	60987	2727	n/a	106	83
2016-09-01.16:56:29	60989	2729	n/a	125	87
2016-09-01.16:56:30	60990	2730	n/a	99	88
2016-09-01.16:56:31	60991	2731	n/a	110	87
2016-09-01.16:56:32	60992	2732	n/a	165	90
2016-09-01.16:56:33	60993	2733	n/a	136	85
2016-09-01.16:56:35	60995	2735	n/a	100	95
2016-09-01.16:56:36	60996	2736	n/a	114	90
2016-09-01.16:56:37	60997	2737	n/a	141	94
2016-09-01.16:56:38	60998	2738	n/a	123	82
2016-09-01.16:56:39	60999	2739	n/a	168	84
2016-09-01.16:56:41	61001	2741	n/a	114	92
2016-09-01.16:56:42	61002	2742	n/a	105	95
2016-09-01.16:56:43	61003	2743	n/a	162	96
2016-09-01.16:56:44	61004	2744	n/a	118	96
2016-09-01.16:56:46	61006	2746	n/a	170	95
2016-09-01.16:56:47	61007	2747	n/a	134	83
2016-09-01.16:56:48	61008	2748	n/a	133	83
2016-09-01.16:56:49	61009	2749	n/a	120	76
2016-09-01.16:56:50	61010	2750	n/a	147	89
2016-09-01.16:56:52	61012	2752	n/a	133	81
2016-09-01.16:56:53	61013	2753	n/a	113	89
2016-09-01.16:56:54	61014	2754	n/a	129	93
2016-09-01.16:56:55	61015	2755	n/a	150	75
2016-09-01.16:56:56	61016	2756	n/a	139	89
2016-09-01.16:56:58	61018	2758	n/a	142	82
2016-09-01.16:56:59	61019	2759	n/a	130	81
2016-09-01.16:57:00	61020	2760	n/a	123	98
2016-09-01.16:57:01	61021	2761	n/a	155	85
2016-09-01.16:57:03	61023	2763	n/a	147	76
2016-09-01.16:57:04	61024	2764	n/a	133	81
2016-09-01.16:57:05	61025	2765	n/a	107	95
2016-09-01.16:57:06	61026	2766	n/a	141	86
2016-09-01.16:57:08	61028	2768	n/a	93	85
2016-09-01.16:57:09	61029	2769	n/a	105	87
2016-09-01.16:57:10	61030	2770	n/a	115	94
2016-09-01.16:57:11	61031	2771	n/a	137	87
2016-09-01.16:57:13	61033	2773	n/a	158	78
2016-09-01.16:57:14	61034	2774	n/a	107	79
2016-09-01.16:57:15	61035	2775	n/a	151	96
2016-09-01.16:57:16	61036	2776	n/a	113	83
2016-09-01.16:57:18	61038	2778	n/a	171	86
2016-09-01.16:57:19	61039	2779	n/a	136	97
2016-09-01.16:57:20	61040	2780	n/a	181	84
2016-09-01.16:57:21	61041	2781	n/a	99	91
2016-09-01.16:57:22	61042	2782	n/a	152	85
2016-09-01.16:57:24	61044	2784	n/a	94	84
2016-09-01.16:57:25	61045	2785	n/a	115	90
2016-09-01.16:57:26	61046	2786	n/a	100	79
2016-09-01.16:57:27	61047	2787	n/a	100	92
2016-09-01.16:57:29	61049	2789	n/a	99	96
2016-09-01.16:57:30	61050	2790	n/a	104	86
2016-09-01.16:57:31	61051	2791	n/a	108	75
2016-09-01.16:57:32	61052	2792	n/a	87	92
2016-09-01.16:57:33	61053	2793	n/a	128	84
2016-09-01.16:57:34	61054	2794	n/a	147	79
2016-09-01.16:57:36	61056	2796	n/a	94	101
2016-09-01.16:57:37	61057	2797	n/a	135	87
2016-09-01.16:57:38	61058	2798	n/a	139	92
2016-09-01.16:57:39	61059	2799	n/a	115	85
2016-09-01.16:57:40	61060	2800	n/a	84	91
2016-09-01.16:57:42	61062	2802	n/a	99	80
2016-09-01.16:57:43	61063	2803	n/a	107	76
2016-09-01.16:57:44	61064	2804	n/a	117	91
2016-09-01.16:57:45	61065	2805	n/a	95	81
2016-09-01.16:57:47	61067	2807	n/a	144	87
2016-09-01.16:57:48	61068	2808	n/a	107	81
2016-09-01.16:57:49	61069	2809	n/a	118	103
2016-09-01.16:57:50	61070	2810	n/a	121	86
2016-09-01.16:57:51	61071	2811	n/a	123	98
2016-09-01.16:57:53	61073	2813	n/a	120	82
2016-09-01.16:57:54	61074	2814	n/a	124	98
2016-09-01.16:57:55	61075	2815	n/a	118	82
2016-09-01.16:57:56	61076	2816	n/a	112	86
2016-09-01.16:57:57	61077	2817	n/a	120	87
2016-09-01.16:57:59	61079	2819	n/a	127	94
2016-09-01.16:58:00	61080	2820	n/a	100	90
2016-09-01.16:58:01	61081	2821	n/a	134	80
2016-09-01.16:58:02	61082	2822	n/a	77	89
2016-09-01.16:58:04	61084	2824	n/a	136	88
2016-09-01.16:58:05	61085	2825	n/a	106	82
2016-09-01.16:58:06	61086	2826	n/a	132	81
2016-09-01.16:58:07	61087	2827	n/a	127	77
2016-09-01.16:58:08	61088	2828	n/a	118	97
2016-09-01.16:58:10	61090	2830	n/a	93	89
2016-09-01.16:58:11	61091	2831	n/a	116	79
2016-09-01.16:58:12	61092	2832	n/a	113	83
2016-09-01.16:58:13	61093	2833	n/a	86	90
2016-09-01.16:58:14	61094	2834	n/a	151	85
2016-09-01.16:58:16	61096	2836	n/a	88	90
2016-09-01.16:58:17	61097	2837	n/a	117	90
2016-09-01.16:58:18	61098	2838	n/a	124	88
2016-09-01.16:58:20	61100	2840	n/a	151	87
2016-09-01.16:58:21	61101	2841	n/a	116	92
2016-09-01.16:58:22	61102	2842	n/a	104	93
2016-09-01.16:58:23	61103	2843	n/a	137	81
2016-09-01.16:58:24	61104	2844	n/a	138	78
2016-09-01.16:58:26	61106	2846	n/a	116	86
2016-09-01.16:58:27	61107	2847	n/a	128	82
2016-09-01.16:58:28	61108	2848	n/a	115	90
2016-09-01.16:58:29	61109	2849	n/a	113	74
2016-09-01.16:58:30	61110	2850	n/a	126	81
2016-09-01.16:58:32	61112	2852	n/a	151	90
2016-09-01.16:58:33	61113	2853	n/a	110	85
2016-09-01.16:58:34	61114	2854	n/a	171	88
2016-09-01.16:58:35	61115	2855	n/a	112	85
2016-09-01.16:58:37	61117	2857	n/a	121	79
2016-09-01.16:58:38	61118	2858	n/a	108	88
2016-09-01.16:58:39	61119	2859	n/a	89	92
2016-09-01.16:58:40	61120	2860	n/a	138	82
2016-09-01.16:58:41	61121	2861	n/a	125	88
2016-09-01.16:58:43	61123	2863	n/a	91	87
2016-09-01.16:58:44	61124	2864	n/a	109	88
2016-09-01.16:58:45	61125	2865	n/a	141	84
2016-09-01.16:58:46	61126	2866	n/a	108	93
2016-09-01.16:58:47	61127	2867	n/a	128	94
2016-09-01.16:58:49	61129	2869	n/a	115	86
2016-09-01.16:58:50	61130	2870	n/a	111	82
2016-09-01.16:58:51	61131	2871	n/a	88	89
2016-09-01.16:58:52	61132	2872	n/a	80	90
2016-09-01.16:58:54	61134	2874	n/a	116	97
2016-09-01.16:58:55	61135	2875	n/a	140	78
2016-09-01.16:58:56	61136	2876	n/a	117	85
2016-09-01.16:58:57	61137	2877	n/a	134	79
2016-09-01.16:58:58	61138	2878	n/a	127	84
2016-09-01.16:59:00	61140	2880	n/a	124	87
2016-09-01.16:59:01	61141	2881	n/a	154	85
2016-09-01.16:59:02	61142	2882	n/a	72	98
2016-09-01.16:59:03	61143	2883	n/a	93	94
2016-09-01.16:59:05	61145	2885	n/a	115	91
2016-09-01.16:59:06	61146	2886	n/a	105	81
2016-09-01.16:59:07	61147	2887	n/a	91	88
2016-09-01.16:59:08	61148	2888	n/a	92	87
2016-09-01.16:59:09	61149	2889	n/a	107	99
2016-09-01.16:59:10	61150	2890	n/a	120	92
2016-09-01.16:59:12	61152	2892	n/a	106	90
2016-09-01.16:59:13	61153	2893	n/a	88	88
2016-09-01.16:59:14	61154	2894	n/a	99	89
2016-09-01.16:59:15	61155	2895	n/a	75	95
2016-09-01.16:59:17	61157	2897	n/a	115	79
2016-09-01.16:59:18	61158	2898	n/a	84	79
2016-09-01.16:59:19	61159	2899	n/a	151	82
2016-09-01.16:59:20	61160	2900	n/a	127	87
2016-09-01.16:59:21	61161	2901	n/a	113	96
2016-09-01.16:59:23	61163	2903	n/a	155	84
2016-09-01.16:59:24	61164	2904	n/a	114	87
2016-09-01.16:59:25	61165	2905	n/a	174	75
2016-09-01.16:59:26	61166	2906	n/a	138	88
2016-09-01.16:59:27	61167	2907	n/a	105	98
2016-09-01.16:59:28	61168	2908	n/a	135	75
2016-09-01.16:59:30	61170	2910	n/a	105	91
2016-09-01.16:59:31	61171	2911	n/a	86	86
2016-09-01.16:59:32	61172	2912	n/a	99	84
2016-09-01.16:59:33	61173	2913	n/a	119	88
2016-09-01.16:59:35	61175	2915	n/a	112	64
2016-09-01.16:59:36	61176	2916	n/a	134	91
2016-09-01.16:59:37	61177	2917	n/a	97	96
2016-09-01.16:59:38	61178	2918	n/a	159	85
2016-09-01.16:59:39	61179	2919	n/a	88	94
2016-09-01.16:59:41	61181	2921	n/a	119	88
2016-09-01.16:59:42	61182	2922	n/a	88	83
2016-09-01.16:59:43	61183	2923	n/a	126	85
2016-09-01.16:59:44	61184	2924	n/a	109	75
2016-09-01.16:59:45	61185	2925	n/a	155	87
2016-09-01.16:59:47	61187	2927	n/a	96	85
2016-09-01.16:59:48	61188	2928	n/a	144	87
2016-09-01.16:59:49	61189	2929	n/a	110	100
2016-09-01.16:59:50	61190	2930	n/a	116	89
2016-09-01.16:59:52	61192	2932	n/a	93	89
2016-09-01.16:59:53	61193	2933	n/a	117	89
2016-09-01.16:59:54	61194	2934	n/a	124	97
2016-09-01.16:59:55	61195	2935	n/a	93	86
2016-09-01.16:59:56	61196	2936	n/a	97	91
2016-09-01.16:59:58	61198	2938	n/a	129	83
2016-09-01.16:59:59	61199	2939	n/a	105	80
2016-09-01.17:00:00	61200	2940	n/a	118	76
2016-09-01.17:00:01	61201	2941	n/a	117	84
2016-09-01.17:00:02	61202	2942	n/a	130	101
2016-09-01.17:00:04	61204	2944	n/a	116	76
2016-09-01.17:00:05	61205	2945	n/a	100	94
2016-09-01.17:00:06	61206	2946	n/a	114	83
2016-09-01.17:00:07	61207	2947	n/a	89	94
2016-09-01.17:00:08	61208	2948	n/a	141	80
2016-09-01.17:00:10	61210	2950	n/a	110	85
2016-09-01.17:00:11	61211	2951	n/a	140	85
2016-09-01.17:00:12	61212	2952	n/a	138	80
2016-09-01.17:00:13	61213	2953	n/a	127	78
2016-09-01.17:00:15	61215	2955	n/a	118	94
2016-09-01.17:00:16	61216	2956	n/a	124	78
2016-09-01.17:00:17	61217	2957	n/a	114	90
2016-09-01.17:00:18	61218	2958	n/a	113	89
2016-09-01.17:00:19	61219	2959	n/a	113	92
2016-09-01.17:00:21	61221	2961	n/a	102	84
2016-09-01.17:00:22	61222	2962	n/a	108	77
2016-09-01.17:00:23	61223	2963	n/a	134	119
2016-09-01.17:00:24	61224	2964	n/a	121	93
2016-09-01.17:00:25	61225	2965	n/a	114	85
2016-09-01.17:00:27	61227	2967	n/a	108	92
2016-09-01.17:00:28	61228	2968	n/a	146	101
2016-09-01.17:00:29	61229	2969	n/a	100	90
2016-09-01.17:00:30	61230	2970	n/a	112	83
2016-09-01.17:00:32	61232	2972	n/a	96	82
2016-09-01.17:00:33	61233	2973	n/a	79	83
2016-09-01.17:00:34	61234	2974	n/a	115	94
2016-09-01.17:00:35	61235	2975	n/a	143	78
2016-09-01.17:00:36	61236	2976	n/a	136	87
2016-09-01.17:00:37	61237	2977	n/a	114	85
2016-09-01.17:00:39	61239	2979	n/a	91	74
2016-09-01.17:00:40	61240	2980	n/a	125	79
2016-09-01.17:00:41	61241	2981	n/a	99	87
2016-09-01.17:00:42	61242	2982	n/a	124	89
2016-09-01.17:00:43	61243	2983	n/a	106	98
2016-09-01.17:00:45	61245	2985	n/a	108	98
2016-09-01.17:00:46	61246	2986	n/a	102	87
2016-09-01.17:00:47	61247	2987	n/a	120	87
2016-09-01.17:00:48	61248	2988	n/a	123	92
2016-09-01.17:00:50	61250	2990	n/a	134	81
2016-09-01.17:00:51	61251	2991	n/a	167	83
2016-09-01.17:00:52	61252	2992	n/a	125	80
2016-09-01.17:00:53	61253	2993	n/a	115	81
2016-09-01.17:00:54	61254	2994	n/a	116	88
2016-09-01.17:00:56	61256	2996	n/a	77	87
2016-09-01.17:00:57	61257	2997	n/a	118	90
2016-09-01.17:00:58	61258	2998	n/a	183	91
2016-09-01.17:00:59	61259	2999	n/a	118	84
2016-09-01.17:01:00	61260	3000	n/a	89	92
2016-09-01.17:01:02	61262	3002	n/a	104	89
2016-09-01.17:01:03	61263	3003	n/a	110	95
2016-09-01.17:01:04	61264	3004	n/a	104	86
2016-09-01.17:01:05	61265	3005	n/a	94	87
2016-09-01.17:01:06	61266	3006	n/a	75	87
2016-09-01.17:01:08	61268	3008	n/a	101	87
2016-09-01.17:01:09	61269	3009	n/a	124	84
2016-09-01.17:01:10	61270	3010	n/a	82	106
2016-09-01.17:01:11	61271	3011	n/a	97	81
2016-09-01.17:01:13	61273	3013	n/a	84	85
2016-09-01.17:01:14	61274	3014	n/a	128	94
2016-09-01.17:01:15	61275	3015	n/a	112	87
2016-09-01.17:01:16	61276	3016	n/a	138	80
2016-09-01.17:01:17	61277	3017	n/a	154	91
2016-09-01.17:01:19	61279	3019	n/a	151	90
2016-09-01.17:01:20	61280	3020	n/a	92	88
2016-09-01.17:01:21	61281	3021	n/a	93	82
2016-09-01.17:01:22	61282	3022	n/a	90	97
2016-09-01.17:01:24	61284	3024	n/a	79	92
2016-09-01.17:01:25	61285	3025	n/a	76	85
2016-09-01.17:01:26	61286	3026	n/a	77	94
2016-09-01.17:01:27	61287	3027	n/a	78	95
2016-09-01.17:01:28	61288	3028	n/a	130	93
2016-09-01.17:01:30	61290	3030	n/a	141	93
2016-09-01.17:01:31	61291	3031	n/a	124	83
2016-09-01.17:01:32	61292	3032	n/a	113	89
[truncated: 29,583 more rows]

## Sheet: 20160901 - Intervention
Version	OpenCV 3.1 - CUFF Blueprint v1
Location	CRAE - Intervention
x-coordinate Boundary	0
y-coordinate Boundary	65
Threshold Value	134
Maximum Setup Frequency
Chamber width
Chamber height
Timestamp	Absolute 24-hr Seconds	Time (s)	Frequency (MHz)	x Avg.	y Avg.
2016-09-01.16:11:00	58260	0	10	367	219
2016-09-01.16:11:02	58262	2	10	316	207
2016-09-01.16:11:03	58263	3	10	314	205
2016-09-01.16:11:05	58265	5	10	337	202
2016-09-01.16:11:06	58266	6	10	332	198
2016-09-01.16:11:08	58268	8	10	305	212
2016-09-01.16:11:09	58269	9	10	321	198
2016-09-01.16:11:10	58270	10	10	332	217
2016-09-01.16:11:12	58272	12	10	343	205
2016-09-01.16:11:13	58273	13	10	319	211
2016-09-01.16:11:15	58275	15	10	327	213
2016-09-01.16:11:16	58276	16	10	314	211
2016-09-01.16:11:18	58278	18	10	326	209
2016-09-01.16:11:19	58279	19	10	332	200
2016-09-01.16:11:21	58281	21	20	348	212
2016-09-01.16:11:22	58282	22	20	313	208
2016-09-01.16:11:24	58284	24	20	371	219
2016-09-01.16:11:26	58286	26	20	336	210
2016-09-01.16:11:27	58287	27	20	352	212
2016-09-01.16:11:29	58289	29	20	294	200
2016-09-01.16:11:30	58290	30	20	312	211
2016-09-01.16:11:32	58292	32	20	344	203
2016-09-01.16:11:33	58293	33	20	350	209
2016-09-01.16:11:34	58294	34	20	338	213
2016-09-01.16:11:36	58296	36	20	319	201
2016-09-01.16:11:37	58297	37	20	307	201
2016-09-01.16:11:39	58299	39	20	332	211
2016-09-01.16:11:40	58300	40	30	314	204
2016-09-01.16:11:42	58302	42	30	313	210
2016-09-01.16:11:43	58303	43	30	334	199
2016-09-01.16:11:45	58305	45	30	340	204
2016-09-01.16:11:46	58306	46	30	355	214
2016-09-01.16:11:47	58307	47	30	342	210
2016-09-01.16:11:49	58309	49	30	350	211
2016-09-01.16:11:50	58310	50	30	324	197
2016-09-01.16:11:52	58312	52	30	336	202
2016-09-01.16:11:53	58313	53	30	352	212
2016-09-01.16:11:55	58315	55	30	371	207
2016-09-01.16:11:56	58316	56	30	359	215
2016-09-01.16:11:58	58318	58	30	308	192
2016-09-01.16:11:59	58319	59	30	303	189
2016-09-01.16:12:01	58321	61	40	293	206
2016-09-01.16:12:02	58322	62	40	349	213
2016-09-01.16:12:04	58324	64	40	346	212
2016-09-01.16:12:05	58325	65	40	331	210
2016-09-01.16:12:07	58327	67	40	320	199
2016-09-01.16:12:08	58328	68	40	315	194
2016-09-01.16:12:09	58329	69	40	310	191
2016-09-01.16:12:11	58331	71	40	305	204
2016-09-01.16:12:12	58332	72	40	314	204
2016-09-01.16:12:14	58334	74	40	328	200
2016-09-01.16:12:15	58335	75	40	318	199
2016-09-01.16:12:18	58338	78	40	332	200
2016-09-01.16:12:19	58339	79	40	366	211
2016-09-01.16:12:21	58341	81	50	326	199
2016-09-01.16:12:22	58342	82	50	361	205
2016-09-01.16:12:24	58344	84	50	359	209
2016-09-01.16:12:25	58345	85	50	327	205
2016-09-01.16:12:27	58347	87	50	364	205
2016-09-01.16:12:28	58348	88	50	335	191
2016-09-01.16:12:30	58350	90	50	305	169
2016-09-01.16:12:31	58351	91	50	284	170
2016-09-01.16:12:33	58353	93	50	295	170
2016-09-01.16:12:34	58354	94	50	285	190
2016-09-01.16:12:35	58355	95	50	288	181
2016-09-01.16:12:37	58357	97	50	292	174
2016-09-01.16:12:38	58358	98	50	283	179
2016-09-01.16:12:40	58360	100	60	275	182
2016-09-01.16:12:41	58361	101	60	295	174
2016-09-01.16:12:43	58363	103	60	318	189
2016-09-01.16:12:44	58364	104	60	265	173
2016-09-01.16:12:46	58366	106	60	292	194
2016-09-01.16:12:47	58367	107	60	288	191
2016-09-01.16:12:49	58369	109	60	273	181
2016-09-01.16:12:50	58370	110	60	288	181
2016-09-01.16:12:52	58372	112	60	282	175
2016-09-01.16:12:53	58373	113	60	276	187
2016-09-01.16:12:55	58375	115	60	296	184
2016-09-01.16:12:56	58376	116	60	290	180
2016-09-01.16:12:58	58378	118	60	298	191
2016-09-01.16:12:59	58379	119	60	260	174
2016-09-01.16:13:00	58380	120	70	309	184
2016-09-01.16:13:02	58382	122	70	281	184
2016-09-01.16:13:03	58383	123	70	260	178
2016-09-01.16:13:05	58385	125	70	309	180
2016-09-01.16:13:06	58386	126	70	307	187
2016-09-01.16:13:07	58387	127	70	309	189
2016-09-01.16:13:09	58389	129	70	285	173
2016-09-01.16:13:11	58391	131	70	285	186
2016-09-01.16:13:12	58392	132	70	318	175
2016-09-01.16:13:14	58394	134	70	271	176
2016-09-01.16:13:15	58395	135	70	287	182
2016-09-01.16:13:17	58397	137	70	283	167
2016-09-01.16:13:18	58398	138	70	314	183
2016-09-01.16:13:20	58400	140	80	278	169
2016-09-01.16:13:21	58401	141	80	287	188
2016-09-01.16:13:23	58403	143	80	299	192
2016-09-01.16:13:24	58404	144	80	304	173
2016-09-01.16:13:26	58406	146	80	284	185
2016-09-01.16:13:27	58407	147	80	275	189
2016-09-01.16:13:29	58409	149	80	270	185
2016-09-01.16:13:30	58410	150	80	280	188
2016-09-01.16:13:31	58411	151	80	265	176
2016-09-01.16:13:33	58413	153	80	304	180
2016-09-01.16:13:34	58414	154	80	288	192
2016-09-01.16:13:36	58416	156	80	266	179
2016-09-01.16:13:37	58417	157	80	268	182
2016-09-01.16:13:39	58419	159	80	306	177
2016-09-01.16:13:40	58420	160	90	302	177
2016-09-01.16:13:42	58422	162	90	304	186
2016-09-01.16:13:43	58423	163	90	238	178
2016-09-01.16:13:45	58425	165	90	305	189
2016-09-01.16:13:46	58426	166	90	283	187
2016-09-01.16:13:47	58427	167	90	257	179
2016-09-01.16:13:49	58429	169	90	301	186
2016-09-01.16:13:50	58430	170	90	332	187
2016-09-01.16:13:52	58432	172	90	293	170
2016-09-01.16:13:53	58433	173	90	280	184
2016-09-01.16:13:55	58435	175	90	298	188
2016-09-01.16:13:56	58436	176	90	313	184
2016-09-01.16:13:58	58438	178	90	308	181
2016-09-01.16:14:00	58440	180	100	340	188
2016-09-01.16:14:01	58441	181	100	262	187
2016-09-01.16:14:02	58442	182	100	310	191
2016-09-01.16:14:04	58444	184	100	298	170
2016-09-01.16:14:05	58445	185	100	308	173
2016-09-01.16:14:07	58447	187	100	279	185
2016-09-01.16:14:09	58449	189	100	310	185
2016-09-01.16:14:10	58450	190	100	287	194
2016-09-01.16:14:11	58451	191	100	300	188
2016-09-01.16:14:13	58453	193	100	302	195
2016-09-01.16:14:14	58454	194	100	266	180
2016-09-01.16:14:16	58456	196	100	286	187
2016-09-01.16:14:18	58458	198	100	295	194
2016-09-01.16:14:19	58459	199	100	298	174
2016-09-01.16:14:21	58461	201	110	289	176
2016-09-01.16:14:22	58462	202	110	261	187
2016-09-01.16:14:24	58464	204	110	270	179
2016-09-01.16:14:25	58465	205	110	293	186
2016-09-01.16:14:27	58467	207	110	279	184
2016-09-01.16:14:28	58468	208	110	286	190
2016-09-01.16:14:29	58469	209	110	288	163
2016-09-01.16:14:31	58471	211	110	305	166
2016-09-01.16:14:32	58472	212	110	274	179
2016-09-01.16:14:34	58474	214	110	279	166
2016-09-01.16:14:35	58475	215	110	256	181
2016-09-01.16:14:37	58477	217	110	308	185
2016-09-01.16:14:38	58478	218	110	253	181
2016-09-01.16:14:40	58480	220	120	259	176
2016-09-01.16:14:41	58481	221	120	281	191
2016-09-01.16:14:43	58483	223	120	307	186
2016-09-01.16:14:44	58484	224	120	301	185
2016-09-01.16:14:46	58486	226	120	267	170
2016-09-01.16:14:47	58487	227	120	275	175
2016-09-01.16:14:48	58488	228	120	296	179
2016-09-01.16:14:50	58490	230	120	307	179
2016-09-01.16:14:51	58491	231	120	309	186
2016-09-01.16:14:53	58493	233	120	314	177
2016-09-01.16:14:54	58494	234	120	294	173
2016-09-01.16:14:55	58495	235	120	264	184
2016-09-01.16:14:57	58497	237	120	314	186
2016-09-01.16:14:58	58498	238	120	327	192
2016-09-01.16:15:00	58500	240	130	309	185
2016-09-01.16:15:01	58501	241	130	259	180
2016-09-01.16:15:02	58502	242	130	286	172
2016-09-01.16:15:04	58504	244	130	304	193
2016-09-01.16:15:05	58505	245	130	257	179
2016-09-01.16:15:06	58506	246	130	302	186
2016-09-01.16:15:08	58508	248	130	291	182
2016-09-01.16:15:09	58509	249	130	268	174
2016-09-01.16:15:11	58511	251	130	303	184
2016-09-01.16:15:12	58512	252	130	302	186
2016-09-01.16:15:14	58514	254	130	307	186
2016-09-01.16:15:15	58515	255	130	325	186
2016-09-01.16:15:17	58517	257	130	267	184
2016-09-01.16:15:18	58518	258	130	299	187
2016-09-01.16:15:19	58519	259	130	292	173
2016-09-01.16:15:21	58521	261	140	288	165
2016-09-01.16:15:22	58522	262	140	314	181
2016-09-01.16:15:24	58524	264	140	285	167
2016-09-01.16:15:25	58525	265	140	253	184
2016-09-01.16:15:27	58527	267	140	313	186
2016-09-01.16:15:28	58528	268	140	256	181
2016-09-01.16:15:29	58529	269	140	324	182
2016-09-01.16:15:31	58531	271	140	281	178
2016-09-01.16:15:32	58532	272	140	271	184
2016-09-01.16:15:34	58534	274	140	260	168
2016-09-01.16:15:35	58535	275	140	288	166
2016-09-01.16:15:36	58536	276	140	308	191
2016-09-01.16:15:38	58538	278	140	290	169
2016-09-01.16:15:39	58539	279	140	278	187
2016-09-01.16:15:41	58541	281	150	297	172
2016-09-01.16:15:42	58542	282	150	260	179
2016-09-01.16:15:44	58544	284	150	284	179
2016-09-01.16:15:45	58545	285	150	280	183
2016-09-01.16:15:46	58546	286	150	250	178
2016-09-01.16:15:48	58548	288	150	244	177
2016-09-01.16:15:49	58549	289	150	288	172
2016-09-01.16:15:51	58551	291	150	248	181
2016-09-01.16:15:52	58552	292	150	265	185
2016-09-01.16:15:53	58553	293	150	261	186
2016-09-01.16:15:55	58555	295	150	315	191
2016-09-01.16:15:56	58556	296	150	297	177
2016-09-01.16:15:58	58558	298	150	277	181
2016-09-01.16:15:59	58559	299	150	263	179
2016-09-01.16:16:01	58561	301	160	293	182
2016-09-01.16:16:02	58562	302	160	325	193
2016-09-01.16:16:03	58563	303	160	296	189
2016-09-01.16:16:05	58565	305	160	298	178
2016-09-01.16:16:06	58566	306	160	298	187
2016-09-01.16:16:08	58568	308	160	320	187
2016-09-01.16:16:09	58569	309	160	299	185
2016-09-01.16:16:11	58571	311	160	282	170
2016-09-01.16:16:12	58572	312	160	308	190
2016-09-01.16:16:13	58573	313	160	266	192
2016-09-01.16:16:15	58575	315	160	266	185
2016-09-01.16:16:16	58576	316	160	294	178
2016-09-01.16:16:18	58578	318	160	280	179
2016-09-01.16:16:19	58579	319	160	307	178
2016-09-01.16:16:20	58580	320	170	270	181
2016-09-01.16:16:22	58582	322	170	296	185
2016-09-01.16:16:23	58583	323	170	289	174
2016-09-01.16:16:25	58585	325	170	296	178
2016-09-01.16:16:26	58586	326	170	309	187
2016-09-01.16:16:28	58588	328	170	289	179
2016-09-01.16:16:29	58589	329	170	290	178
2016-09-01.16:16:30	58590	330	170	286	191
2016-09-01.16:16:32	58592	332	170	294	193
2016-09-01.16:16:34	58594	334	170	264	175
2016-09-01.16:16:35	58595	335	170	308	180
2016-09-01.16:16:36	58596	336	170	287	184
2016-09-01.16:16:38	58598	338	170	273	175
2016-09-01.16:16:39	58599	339	170	279	169
2016-09-01.16:16:41	58601	341	180	290	199
2016-09-01.16:16:42	58602	342	180	284	186
2016-09-01.16:16:43	58603	343	180	286	166
2016-09-01.16:16:45	58605	345	180	299	181
2016-09-01.16:16:46	58606	346	180	280	175
2016-09-01.16:16:48	58608	348	180	290	188
2016-09-01.16:16:49	58609	349	180	279	195
2016-09-01.16:16:50	58610	350	180	288	168
2016-09-01.16:16:52	58612	352	180	276	186
2016-09-01.16:16:53	58613	353	180	277	169
2016-09-01.16:16:55	58615	355	180	306	188
2016-09-01.16:16:56	58616	356	180	308	170
2016-09-01.16:16:58	58618	358	180	251	182
2016-09-01.16:16:59	58619	359	180	305	171
2016-09-01.16:17:00	58620	360	190	306	176
2016-09-01.16:17:02	58622	362	190	316	192
2016-09-01.16:17:03	58623	363	190	320	176
2016-09-01.16:17:05	58625	365	190	269	181
2016-09-01.16:17:06	58626	366	190	259	177
2016-09-01.16:17:08	58628	368	190	268	184
2016-09-01.16:17:09	58629	369	190	281	170
2016-09-01.16:17:10	58630	370	190	260	188
2016-09-01.16:17:12	58632	372	190	284	191
2016-09-01.16:17:13	58633	373	190	279	170
2016-09-01.16:17:15	58635	375	190	291	193
2016-09-01.16:17:16	58636	376	190	320	189
2016-09-01.16:17:18	58638	378	190	290	197
2016-09-01.16:17:19	58639	379	190	282	195
2016-09-01.16:17:20	58640	380	200	314	186
2016-09-01.16:17:22	58642	382	200	379	234
2016-09-01.16:17:28	58648	388	200	355	215
2016-09-01.16:17:29	58649	389	200	361	212
2016-09-01.16:17:31	58651	391	200	357	213
2016-09-01.16:17:33	58653	393	200	386	214
2016-09-01.16:17:34	58654	394	200	336	211
2016-09-01.16:17:36	58656	396	200	338	212
2016-09-01.16:17:37	58657	397	200	368	216
2016-09-01.16:17:39	58659	399	200	346	210
2016-09-01.16:17:40	58660	400	210	361	217
2016-09-01.16:17:42	58662	402	210	323	200
2016-09-01.16:17:43	58663	403	210	348	213
2016-09-01.16:17:45	58665	405	210	339	217
2016-09-01.16:17:46	58666	406	210	327	212
2016-09-01.16:17:48	58668	408	210	327	212
2016-09-01.16:17:49	58669	409	210	352	210
2016-09-01.16:17:51	58671	411	210	323	201
2016-09-01.16:17:52	58672	412	210	323	206
2016-09-01.16:17:54	58674	414	210	360	216
2016-09-01.16:17:55	58675	415	210	365	211
2016-09-01.16:17:57	58677	417	210	360	207
2016-09-01.16:17:58	58678	418	210	334	205
2016-09-01.16:17:59	58679	419	210	313	197
2016-09-01.16:18:01	58681	421	220	316	205
2016-09-01.16:18:02	58682	422	220	308	203
2016-09-01.16:18:04	58684	424	220	365	217
2016-09-01.16:18:05	58685	425	220	353	204
2016-09-01.16:18:06	58686	426	220	351	206
2016-09-01.16:18:08	58688	428	220	332	210
2016-09-01.16:18:09	58689	429	220	352	204
2016-09-01.16:18:11	58691	431	220	317	213
2016-09-01.16:18:12	58692	432	220	346	206
2016-09-01.16:18:13	58693	433	220	330	205
2016-09-01.16:18:15	58695	435	220	353	199
2016-09-01.16:18:16	58696	436	220	344	204
2016-09-01.16:18:18	58698	438	220	294	205
2016-09-01.16:18:19	58699	439	220	288	186
2016-09-01.16:18:20	58700	440	230	295	186
2016-09-01.16:18:22	58702	442	230	350	199
2016-09-01.16:18:23	58703	443	230	347	203
2016-09-01.16:18:25	58705	445	230	298	195
2016-09-01.16:18:26	58706	446	230	310	184
2016-09-01.16:18:28	58708	448	230	296	183
2016-09-01.16:18:29	58709	449	230	318	206
2016-09-01.16:18:30	58710	450	230	292	190
2016-09-01.16:18:32	58712	452	230	314	190
2016-09-01.16:18:33	58713	453	230	307	193
2016-09-01.16:18:35	58715	455	230	325	190
2016-09-01.16:18:36	58716	456	230	336	200
2016-09-01.16:18:37	58717	457	230	318	185
2016-09-01.16:18:39	58719	459	230	310	184
2016-09-01.16:18:40	58720	460	240	277	184
2016-09-01.16:18:42	58722	462	240	315	196
2016-09-01.16:18:43	58723	463	240	287	191
2016-09-01.16:18:44	58724	464	240	302	182
2016-09-01.16:18:46	58726	466	240	296	193
2016-09-01.16:18:47	58727	467	240	286	193
2016-09-01.16:18:49	58729	469	240	287	185
2016-09-01.16:18:50	58730	470	240	286	188
2016-09-01.16:18:52	58732	472	240	282	195
2016-09-01.16:18:53	58733	473	240	324	192
2016-09-01.16:18:54	58734	474	240	298	187
2016-09-01.16:18:56	58736	476	240	294	190
2016-09-01.16:18:57	58737	477	240	257	186
2016-09-01.16:18:59	58739	479	240	351	201
2016-09-01.16:19:00	58740	480	250	309	200
2016-09-01.16:19:02	58742	482	250	356	200
2016-09-01.16:19:03	58743	483	250	280	192
2016-09-01.16:19:04	58744	484	250	302	191
2016-09-01.16:19:06	58746	486	250	327	201
2016-09-01.16:19:07	58747	487	250	350	220
2016-09-01.16:19:09	58749	489	250	378	229
2016-09-01.16:19:10	58750	490	250	375	223
2016-09-01.16:19:11	58751	491	250	349	214
2016-09-01.16:19:13	58753	493	250	296	188
2016-09-01.16:19:14	58754	494	250	344	212
2016-09-01.16:19:15	58755	495	250	357	202
2016-09-01.16:19:17	58757	497	250	328	216
2016-09-01.16:19:18	58758	498	250	314	215
2016-09-01.16:19:19	58759	499	250	347	215
2016-09-01.16:19:21	58761	501	260	343	217
2016-09-01.16:19:22	58762	502	260	354	216
2016-09-01.16:19:24	58764	504	260	337	224
2016-09-01.16:19:25	58765	505	260	357	215
2016-09-01.16:19:27	58767	507	260	339	205
2016-09-01.16:19:28	58768	508	260	324	200
2016-09-01.16:19:30	58770	510	260	343	212
2016-09-01.16:19:31	58771	511	260	341	205
2016-09-01.16:19:32	58772	512	260	359	221
2016-09-01.16:19:34	58774	514	260	360	210
2016-09-01.16:19:35	58775	515	260	339	205
2016-09-01.16:19:39	58779	519	260	331	214
2016-09-01.16:19:40	58780	520	270	327	207
2016-09-01.16:19:42	58782	522	270	314	202
2016-09-01.16:19:43	58783	523	270	352	217
2016-09-01.16:19:45	58785	525	270	308	205
2016-09-01.16:19:46	58786	526	270	319	213
2016-09-01.16:19:47	58787	527	270	345	209
2016-09-01.16:19:49	58789	529	270	312	203
2016-09-01.16:19:50	58790	530	270	355	211
2016-09-01.16:19:52	58792	532	270	340	205
2016-09-01.16:19:53	58793	533	270	379	213
2016-09-01.16:19:54	58794	534	270	352	204
2016-09-01.16:19:56	58796	536	270	349	213
2016-09-01.16:19:57	58797	537	270	354	220
2016-09-01.16:19:59	58799	539	270	346	195
2016-09-01.16:20:00	58800	540	280	340	217
2016-09-01.16:20:01	58801	541	280	324	213
2016-09-01.16:20:03	58803	543	280	324	201
2016-09-01.16:20:04	58804	544	280	310	202
2016-09-01.16:20:06	58806	546	280	395	228
2016-09-01.16:20:07	58807	547	280	288	189
2016-09-01.16:20:09	58809	549	280	268	190
2016-09-01.16:20:10	58810	550	280	306	186
2016-09-01.16:20:12	58812	552	280	272	182
2016-09-01.16:20:13	58813	553	280	286	185
2016-09-01.16:20:14	58814	554	280	298	185
2016-09-01.16:20:16	58816	556	280	294	186
2016-09-01.16:20:17	58817	557	280	309	176
2016-09-01.16:20:19	58819	559	280	330	195
2016-09-01.16:20:20	58820	560	290	314	186
2016-09-01.16:20:21	58821	561	290	270	182
2016-09-01.16:20:23	58823	563	290	331	190
2016-09-01.16:20:24	58824	564	290	279	169
2016-09-01.16:20:26	58826	566	290	301	186
2016-09-01.16:20:27	58827	567	290	279	181
2016-09-01.16:20:29	58829	569	290	266	180
2016-09-01.16:20:30	58830	570	290	307	189
2016-09-01.16:20:32	58832	572	290	271	181
2016-09-01.16:20:33	58833	573	290	287	176
2016-09-01.16:20:34	58834	574	290	316	185
2016-09-01.16:20:36	58836	576	290	304	180
2016-09-01.16:20:37	58837	577	290	265	182
2016-09-01.16:20:39	58839	579	290	298	183
2016-09-01.16:20:40	58840	580	300	298	178
2016-09-01.16:20:42	58842	582	300	257	177
2016-09-01.16:20:43	58843	583	300	314	188
2016-09-01.16:20:44	58844	584	300	268	181
2016-09-01.16:20:46	58846	586	300	282	188
2016-09-01.16:20:47	58847	587	300	319	185
2016-09-01.16:20:49	58849	589	300	294	192
2016-09-01.16:20:50	58850	590	300	318	195
2016-09-01.16:20:52	58852	592	300	269	180
2016-09-01.16:20:53	58853	593	300	295	169
2016-09-01.16:20:54	58854	594	300	267	184
2016-09-01.16:20:56	58856	596	300	289	168
2016-09-01.16:20:57	58857	597	300	297	185
2016-09-01.16:20:59	58859	599	300	280	172
2016-09-01.16:21:00	58860	600	310	279	174
2016-09-01.16:21:02	58862	602	310	300	199
2016-09-01.16:21:03	58863	603	310	277	182
2016-09-01.16:21:04	58864	604	310	253	176
2016-09-01.16:21:06	58866	606	310	284	176
2016-09-01.16:21:07	58867	607	310	309	186
2016-09-01.16:21:09	58869	609	310	294	170
2016-09-01.16:21:10	58870	610	310	321	187
2016-09-01.16:21:12	58872	612	310	276	192
2016-09-01.16:21:13	58873	613	310	306	187
2016-09-01.16:21:14	58874	614	310	271	174
2016-09-01.16:21:16	58876	616	310	316	190
2016-09-01.16:21:17	58877	617	310	314	179
2016-09-01.16:21:19	58879	619	310	303	173
2016-09-01.16:21:20	58880	620	320	315	191
2016-09-01.16:21:22	58882	622	320	291	169
2016-09-01.16:21:23	58883	623	320	302	194
2016-09-01.16:21:25	58885	625	320	311	183
2016-09-01.16:21:26	58886	626	320	273	183
2016-09-01.16:21:27	58887	627	320	275	188
2016-09-01.16:21:29	58889	629	320	290	169
2016-09-01.16:21:30	58890	630	320	277	188
2016-09-01.16:21:32	58892	632	320	306	182
2016-09-01.16:21:33	58893	633	320	306	184
2016-09-01.16:21:35	58895	635	320	304	181
2016-09-01.16:21:36	58896	636	320	294	192
2016-09-01.16:21:37	58897	637	320	300	190
2016-09-01.16:21:39	58899	639	320	299	181
2016-09-01.16:21:40	58900	640	330	259	181
2016-09-01.16:21:42	58902	642	330	288	170
2016-09-01.16:21:43	58903	643	330	309	178
2016-09-01.16:21:45	58905	645	330	271	187
2016-09-01.16:21:46	58906	646	330	258	182
2016-09-01.16:21:47	58907	647	330	282	165
2016-09-01.16:21:49	58909	649	330	273	190
2016-09-01.16:21:50	58910	650	330	278	194
2016-09-01.16:21:52	58912	652	330	263	180
2016-09-01.16:21:53	58913	653	330	308	178
2016-09-01.16:21:55	58915	655	330	265	180
2016-09-01.16:21:56	58916	656	330	299	183
2016-09-01.16:21:57	58917	657	330	290	186
2016-09-01.16:21:59	58919	659	330	287	192
2016-09-01.16:22:00	58920	660	340	305	182
2016-09-01.16:22:02	58922	662	340	312	190
2016-09-01.16:22:03	58923	663	340	309	178
2016-09-01.16:22:05	58925	665	340	315	188
2016-09-01.16:22:06	58926	666	340	269	186
2016-09-01.16:22:07	58927	667	340	305	186
2016-09-01.16:22:09	58929	669	340	270	170
2016-09-01.16:22:10	58930	670	340	283	197
2016-09-01.16:22:12	58932	672	340	306	196
2016-09-01.16:22:13	58933	673	340	266	181
2016-09-01.16:22:15	58935	675	340	263	183
2016-09-01.16:22:16	58936	676	340	323	189
2016-09-01.16:22:17	58937	677	340	292	175
2016-09-01.16:22:19	58939	679	340	297	170
2016-09-01.16:22:20	58940	680	350	310	188
2016-09-01.16:22:22	58942	682	350	308	189
2016-09-01.16:22:23	58943	683	350	292	168
2016-09-01.16:22:25	58945	685	350	299	168
2016-09-01.16:22:26	58946	686	350	319	186
2016-09-01.16:22:28	58948	688	350	304	169
2016-09-01.16:22:29	58949	689	350	309	184
2016-09-01.16:22:31	58951	691	350	274	175
2016-09-01.16:22:32	58952	692	350	271	181
2016-09-01.16:22:33	58953	693	350	291	188
2016-09-01.16:22:35	58955	695	350	322	197
2016-09-01.16:22:36	58956	696	350	317	188
2016-09-01.16:22:38	58958	698	350	297	181
2016-09-01.16:22:39	58959	699	350	281	184
2016-09-01.16:22:40	58960	700	360	274	187
2016-09-01.16:22:42	58962	702	360	299	187
2016-09-01.16:22:43	58963	703	360	324	192
2016-09-01.16:22:45	58965	705	360	270	168
2016-09-01.16:22:46	58966	706	360	279	194
2016-09-01.16:22:48	58968	708	360	314	193
2016-09-01.16:22:49	58969	709	360	307	194
2016-09-01.16:22:50	58970	710	360	269	182
2016-09-01.16:22:52	58972	712	360	281	181
2016-09-01.16:22:53	58973	713	360	316	192
2016-09-01.16:22:55	58975	715	360	303	178
2016-09-01.16:22:56	58976	716	360	341	190
2016-09-01.16:22:58	58978	718	360	287	172
2016-09-01.16:22:59	58979	719	360	297	180
2016-09-01.16:23:01	58981	721	370	270	174
2016-09-01.16:23:02	58982	722	370	276	180
2016-09-01.16:23:03	58983	723	370	289	170
2016-09-01.16:23:05	58985	725	370	312	186
2016-09-01.16:23:06	58986	726	370	315	184
2016-09-01.16:23:08	58988	728	370	284	170
2016-09-01.16:23:09	58989	729	370	318	185
2016-09-01.16:23:11	58991	731	370	282	183
2016-09-01.16:23:12	58992	732	370	302	178
2016-09-01.16:23:13	58993	733	370	290	189
2016-09-01.16:23:15	58995	735	370	302	170
2016-09-01.16:23:16	58996	736	370	324	188
2016-09-01.16:23:18	58998	738	370	316	186
2016-09-01.16:23:19	58999	739	370	302	173
2016-09-01.16:23:21	59001	741	380	277	184
2016-09-01.16:23:22	59002	742	380	280	165
2016-09-01.16:23:24	59004	744	380	300	187
2016-09-01.16:23:25	59005	745	380	325	186
2016-09-01.16:23:27	59007	747	380	306	184
2016-09-01.16:23:28	59008	748	380	292	173
2016-09-01.16:23:29	59009	749	380	305	189
2016-09-01.16:23:31	59011	751	380	282	172
2016-09-01.16:23:32	59012	752	380	288	167
2016-09-01.16:23:34	59014	754	380	260	186
2016-09-01.16:23:35	59015	755	380	263	175
2016-09-01.16:23:37	59017	757	380	303	185
2016-09-01.16:23:38	59018	758	380	306	176
2016-09-01.16:23:39	59019	759	380	305	170
2016-09-01.16:23:41	59021	761	390	289	169
2016-09-01.16:23:42	59022	762	390	281	166
2016-09-01.16:23:44	59024	764	390	319	190
2016-09-01.16:23:45	59025	765	390	278	177
2016-09-01.16:23:47	59027	767	390	263	183
2016-09-01.16:23:48	59028	768	390	280	187
2016-09-01.16:23:49	59029	769	390	294	170
2016-09-01.16:23:51	59031	771	390	326	190
2016-09-01.16:23:52	59032	772	390	291	192
2016-09-01.16:23:54	59034	774	390	298	169
2016-09-01.16:23:55	59035	775	390	322	183
2016-09-01.16:23:56	59036	776	390	271	187
2016-09-01.16:23:58	59038	778	390	300	188
2016-09-01.16:23:59	59039	779	390	293	177
2016-09-01.16:24:01	59041	781	400	281	177
2016-09-01.16:24:02	59042	782	400	260	174
2016-09-01.16:24:04	59044	784	400	338	195
2016-09-01.16:24:05	59045	785	400	309	170
2016-09-01.16:24:06	59046	786	400	326	187
2016-09-01.16:24:08	59048	788	400	292	170
2016-09-01.16:24:09	59049	789	400	287	185
2016-09-01.16:24:11	59051	791	400	325	189
2016-09-01.16:24:12	59052	792	400	292	167
2016-09-01.16:24:14	59054	794	400	296	176
2016-09-01.16:24:15	59055	795	400	281	189
2016-09-01.16:24:16	59056	796	400	279	186
2016-09-01.16:24:18	59058	798	400	293	170
2016-09-01.16:24:19	59059	799	400	270	186
2016-09-01.16:24:21	59061	801	410	291	168
2016-09-01.16:24:22	59062	802	410	298	186
2016-09-01.16:24:24	59064	804	410	283	188
2016-09-01.16:24:25	59065	805	410	285	169
2016-09-01.16:24:27	59067	807	410	308	190
2016-09-01.16:24:28	59068	808	410	289	186
2016-09-01.16:24:29	59069	809	410	301	192
2016-09-01.16:24:31	59071	811	410	285	182
2016-09-01.16:24:32	59072	812	410	304	182
2016-09-01.16:24:34	59074	814	410	331	192
2016-09-01.16:24:35	59075	815	410	299	178
2016-09-01.16:24:36	59076	816	410	278	196
2016-09-01.16:24:38	59078	818	410	285	177
2016-09-01.16:24:39	59079	819	410	291	188
2016-09-01.16:24:41	59081	821	420	315	189
2016-09-01.16:24:42	59082	822	420	285	168
2016-09-01.16:25:03	59103	843	430	n/a	n/a
2016-09-01.16:25:24	59124	864	440	n/a	n/a
2016-09-01.16:25:46	59146	886	450	n/a	n/a
2016-09-01.16:26:07	59167	907	460	n/a	n/a
2016-09-01.16:26:29	59189	929	470	n/a	n/a
2016-09-01.16:26:50	59210	950	480	n/a	n/a
2016-09-01.16:27:12	59232	972	490	n/a	n/a
2016-09-01.16:27:34	59254	994	500	n/a	n/a
2016-09-01.16:27:38	59258	998	500	348	210
2016-09-01.16:27:40	59260	1000	510	348	211
2016-09-01.16:27:41	59261	1001	510	345	215
2016-09-01.16:27:42	59262	1002	510	336	213
2016-09-01.16:27:44	59264	1004	510	332	217
2016-09-01.16:27:45	59265	1005	510	344	216
2016-09-01.16:27:47	59267	1007	510	318	200
2016-09-01.16:27:48	59268	1008	510	344	200
2016-09-01.16:27:49	59269	1009	510	320	201
2016-09-01.16:27:51	59271	1011	510	355	205
2016-09-01.16:27:52	59272	1012	510	311	199
2016-09-01.16:27:54	59274	1014	510	369	215
2016-09-01.16:27:55	59275	1015	510	325	199
2016-09-01.16:27:56	59276	1016	510	328	200
2016-09-01.16:27:58	59278	1018	510	325	198
2016-09-01.16:27:59	59279	1019	510	313	194
2016-09-01.16:28:01	59281	1021	520	388	216
2016-09-01.16:28:02	59282	1022	520	368	211
2016-09-01.16:28:03	59283	1023	520	366	220
2016-09-01.16:28:05	59285	1025	520	344	210
2016-09-01.16:28:06	59286	1026	520	274	190
2016-09-01.16:28:08	59288	1028	520	314	191
2016-09-01.16:28:09	59289	1029	520	313	193
2016-09-01.16:28:11	59291	1031	520	314	192
2016-09-01.16:28:12	59292	1032	520	321	191
2016-09-01.16:28:14	59294	1034	520	363	214
2016-09-01.16:28:15	59295	1035	520	336	211
2016-09-01.16:28:16	59296	1036	520	349	210
2016-09-01.16:28:18	59298	1038	520	345	222
2016-09-01.16:28:19	59299	1039	520	335	214
2016-09-01.16:28:21	59301	1041	530	308	223
2016-09-01.16:28:22	59302	1042	530	344	207
2016-09-01.16:28:23	59303	1043	530	335	216
2016-09-01.16:28:25	59305	1045	530	310	217
2016-09-01.16:28:26	59306	1046	530	319	202
2016-09-01.16:28:27	59307	1047	530	319	214
2016-09-01.16:28:29	59309	1049	530	304	193
2016-09-01.16:28:30	59310	1050	530	332	202
2016-09-01.16:28:31	59311	1051	530	320	225
2016-09-01.16:28:33	59313	1053	530	310	216
2016-09-01.16:28:34	59314	1054	530	332	204
2016-09-01.16:28:35	59315	1055	530	336	201
2016-09-01.16:28:37	59317	1057	530	350	210
2016-09-01.16:28:38	59318	1058	530	339	209
2016-09-01.16:28:39	59319	1059	530	320	200
2016-09-01.16:28:41	59321	1061	540	325	204
2016-09-01.16:28:42	59322	1062	540	320	196
2016-09-01.16:28:43	59323	1063	540	324	200
2016-09-01.16:28:45	59325	1065	540	344	220
2016-09-01.16:28:46	59326	1066	540	306	203
2016-09-01.16:28:47	59327	1067	540	344	198
2016-09-01.16:28:49	59329	1069	540	401	220
2016-09-01.16:28:50	59330	1070	540	360	210
2016-09-01.16:28:51	59331	1071	540	336	201
2016-09-01.16:28:52	59332	1072	540	334	199
2016-09-01.16:28:54	59334	1074	540	330	200
2016-09-01.16:28:55	59335	1075	540	320	204
2016-09-01.16:28:57	59337	1077	540	318	205
2016-09-01.16:28:58	59338	1078	540	339	202
2016-09-01.16:28:59	59339	1079	540	344	206
2016-09-01.16:29:00	59340	1080	550	342	203
2016-09-01.16:29:02	59342	1082	550	353	211
2016-09-01.16:29:03	59343	1083	550	328	198
2016-09-01.16:29:04	59344	1084	550	347	207
2016-09-01.16:29:06	59346	1086	550	323	207
2016-09-01.16:29:07	59347	1087	550	341	213
2016-09-01.16:29:08	59348	1088	550	336	210
2016-09-01.16:29:10	59350	1090	550	304	204
2016-09-01.16:29:11	59351	1091	550	350	198
2016-09-01.16:29:12	59352	1092	550	351	209
2016-09-01.16:29:14	59354	1094	550	322	202
2016-09-01.16:29:15	59355	1095	550	366	209
2016-09-01.16:29:16	59356	1096	550	327	198
2016-09-01.16:29:18	59358	1098	550	362	206
2016-09-01.16:29:19	59359	1099	550	357	215
2016-09-01.16:29:20	59360	1100	560	324	204
2016-09-01.16:29:21	59361	1101	560	313	207
2016-09-01.16:29:23	59363	1103	560	318	204
2016-09-01.16:29:24	59364	1104	560	309	206
2016-09-01.16:29:25	59365	1105	560	344	204
2016-09-01.16:29:27	59367	1107	560	322	220
2016-09-01.16:29:28	59368	1108	560	324	204
2016-09-01.16:29:29	59369	1109	560	327	219
2016-09-01.16:29:31	59371	1111	560	337	218
2016-09-01.16:29:32	59372	1112	560	326	201
2016-09-01.16:29:33	59373	1113	560	339	212
2016-09-01.16:29:35	59375	1115	560	316	199
2016-09-01.16:29:36	59376	1116	560	303	195
2016-09-01.16:29:37	59377	1117	560	314	201
2016-09-01.16:29:39	59379	1119	560	299	191
2016-09-01.16:29:40	59380	1120	570	306	202
2016-09-01.16:29:41	59381	1121	570	333	203
2016-09-01.16:29:42	59382	1122	570	321	196
2016-09-01.16:29:44	59384	1124	570	331	211
2016-09-01.16:29:45	59385	1125	570	330	201
2016-09-01.16:29:47	59387	1127	570	338	213
2016-09-01.16:29:48	59388	1128	570	351	206
2016-09-01.16:29:49	59389	1129	570	363	211
2016-09-01.16:29:51	59391	1131	570	369	222
2016-09-01.16:29:52	59392	1132	570	355	254
2016-09-01.16:29:53	59393	1133	570	374	255
2016-09-01.16:29:54	59394	1134	570	349	246
2016-09-01.16:29:56	59396	1136	570	377	244
2016-09-01.16:29:57	59397	1137	570	326	210
2016-09-01.16:29:58	59398	1138	570	294	195
2016-09-01.16:30:00	59400	1140	580	335	211
2016-09-01.16:30:01	59401	1141	580	330	198
2016-09-01.16:30:02	59402	1142	580	377	211
2016-09-01.16:30:04	59404	1144	580	358	213
2016-09-01.16:30:05	59405	1145	580	301	195
2016-09-01.16:30:06	59406	1146	580	295	195
2016-09-01.16:30:08	59408	1148	580	359	212
2016-09-01.16:30:09	59409	1149	580	315	207
2016-09-01.16:30:10	59410	1150	580	341	204
2016-09-01.16:30:12	59412	1152	580	286	191
2016-09-01.16:30:13	59413	1153	580	334	199
2016-09-01.16:30:15	59415	1155	580	328	203
2016-09-01.16:30:16	59416	1156	580	292	198
2016-09-01.16:30:17	59417	1157	580	319	206
2016-09-01.16:30:19	59419	1159	580	327	198
2016-09-01.16:30:20	59420	1160	590	296	191
2016-09-01.16:30:21	59421	1161	590	340	204
2016-09-01.16:30:23	59423	1163	590	325	198
2016-09-01.16:30:24	59424	1164	590	339	200
2016-09-01.16:30:25	59425	1165	590	355	216
2016-09-01.16:30:27	59427	1167	590	353	201
2016-09-01.16:30:28	59428	1168	590	335	204
2016-09-01.16:30:30	59430	1170	590	339	212
2016-09-01.16:30:31	59431	1171	590	323	210
2016-09-01.16:30:32	59432	1172	590	323	209
2016-09-01.16:30:33	59433	1173	590	336	212
2016-09-01.16:30:35	59435	1175	590	337	199
2016-09-01.16:30:36	59436	1176	590	387	210
2016-09-01.16:30:37	59437	1177	590	305	196
2016-09-01.16:30:39	59439	1179	590	358	209
2016-09-01.16:30:40	59440	1180	600	346	207
2016-09-01.16:30:41	59441	1181	600	390	214
2016-09-01.16:30:43	59443	1183	600	337	210
2016-09-01.16:30:44	59444	1184	600	306	189
2016-09-01.16:30:45	59445	1185	600	332	202
2016-09-01.16:30:47	59447	1187	600	348	204
2016-09-01.16:30:48	59448	1188	600	334	209
2016-09-01.16:30:49	59449	1189	600	321	210
2016-09-01.16:30:50	59450	1190	600	317	206
2016-09-01.16:30:52	59452	1192	600	366	213
2016-09-01.16:30:53	59453	1193	600	328	205
2016-09-01.16:30:54	59454	1194	600	373	215
2016-09-01.16:30:55	59455	1195	600	332	203
2016-09-01.16:30:57	59457	1197	600	352	201
2016-09-01.16:30:58	59458	1198	600	331	205
2016-09-01.16:30:59	59459	1199	600	326	194
2016-09-01.16:31:00	59460	1200	610	340	193
2016-09-01.16:31:02	59462	1202	610	324	200
2016-09-01.16:31:03	59463	1203	610	357	204
2016-09-01.16:31:04	59464	1204	610	351	200
2016-09-01.16:31:06	59466	1206	610	292	191
2016-09-01.16:31:07	59467	1207	610	348	204
2016-09-01.16:31:08	59468	1208	610	329	199
2016-09-01.16:31:10	59470	1210	610	339	206
2016-09-01.16:31:11	59471	1211	610	329	200
2016-09-01.16:31:12	59472	1212	610	320	200
2016-09-01.16:31:14	59474	1214	610	344	196
2016-09-01.16:31:15	59475	1215	610	340	193
2016-09-01.16:31:16	59476	1216	610	323	205
2016-09-01.16:31:18	59478	1218	610	338	202
2016-09-01.16:31:19	59479	1219	610	324	197
2016-09-01.16:31:20	59480	1220	620	316	214
2016-09-01.16:31:22	59482	1222	620	347	204
2016-09-01.16:31:23	59483	1223	620	359	203
2016-09-01.16:31:25	59485	1225	620	322	194
2016-09-01.16:31:26	59486	1226	620	321	193
2016-09-01.16:31:27	59487	1227	620	315	201
2016-09-01.16:31:29	59489	1229	620	317	200
2016-09-01.16:31:30	59490	1230	620	330	206
2016-09-01.16:31:32	59492	1232	620	323	214
2016-09-01.16:31:33	59493	1233	620	327	202
2016-09-01.16:31:34	59494	1234	620	343	203
2016-09-01.16:31:36	59496	1236	620	343	199
2016-09-01.16:31:37	59497	1237	620	316	205
2016-09-01.16:31:39	59499	1239	620	342	198
2016-09-01.16:31:40	59500	1240	630	300	199
2016-09-01.16:31:41	59501	1241	630	332	206
2016-09-01.16:31:43	59503	1243	630	346	201
2016-09-01.16:31:44	59504	1244	630	326	197
2016-09-01.16:31:46	59506	1246	630	326	202
2016-09-01.16:31:47	59507	1247	630	324	197
2016-09-01.16:31:48	59508	1248	630	353	199
2016-09-01.16:31:50	59510	1250	630	344	205
2016-09-01.16:31:51	59511	1251	630	358	214
2016-09-01.16:31:52	59512	1252	630	337	201
2016-09-01.16:31:54	59514	1254	630	366	202
2016-09-01.16:31:55	59515	1255	630	351	208
2016-09-01.16:31:57	59517	1257	630	362	206
2016-09-01.16:31:58	59518	1258	630	324	213
2016-09-01.16:31:59	59519	1259	630	347	205
2016-09-01.16:32:01	59521	1261	640	357	206
2016-09-01.16:32:02	59522	1262	640	346	203
2016-09-01.16:32:03	59523	1263	640	331	204
2016-09-01.16:32:05	59525	1265	640	314	197
2016-09-01.16:32:06	59526	1266	640	321	199
2016-09-01.16:32:08	59528	1268	640	328	198
2016-09-01.16:32:09	59529	1269	640	312	198
2016-09-01.16:32:10	59530	1270	640	332	199
2016-09-01.16:32:12	59532	1272	640	306	197
2016-09-01.16:32:13	59533	1273	640	338	217
2016-09-01.16:32:14	59534	1274	640	369	202
2016-09-01.16:32:16	59536	1276	640	342	212
2016-09-01.16:32:17	59537	1277	640	314	193
2016-09-01.16:32:19	59539	1279	640	322	197
2016-09-01.16:32:20	59540	1280	650	333	201
2016-09-01.16:32:21	59541	1281	650	345	210
2016-09-01.16:32:23	59543	1283	650	331	200
2016-09-01.16:32:24	59544	1284	650	354	216
2016-09-01.16:32:25	59545	1285	650	342	202
2016-09-01.16:32:27	59547	1287	650	322	207
2016-09-01.16:32:28	59548	1288	650	300	189
2016-09-01.16:32:29	59549	1289	650	385	221
2016-09-01.16:32:31	59551	1291	650	375	208
2016-09-01.16:32:32	59552	1292	650	342	201
2016-09-01.16:32:33	59553	1293	650	335	201
2016-09-01.16:32:35	59555	1295	650	329	196
2016-09-01.16:32:36	59556	1296	650	327	209
2016-09-01.16:32:37	59557	1297	650	377	203
2016-09-01.16:32:39	59559	1299	650	358	205
2016-09-01.16:32:40	59560	1300	660	338	201
2016-09-01.16:32:42	59562	1302	660	328	196
2016-09-01.16:32:43	59563	1303	660	327	200
2016-09-01.16:32:44	59564	1304	660	348	197
2016-09-01.16:32:46	59566	1306	660	301	195
2016-09-01.16:32:47	59567	1307	660	344	205
2016-09-01.16:32:48	59568	1308	660	333	201
2016-09-01.16:32:50	59570	1310	660	337	209
2016-09-01.16:32:51	59571	1311	660	322	207
2016-09-01.16:32:52	59572	1312	660	328	207
2016-09-01.16:32:54	59574	1314	660	329	197
2016-09-01.16:32:55	59575	1315	660	293	189
2016-09-01.16:32:57	59577	1317	660	317	197
2016-09-01.16:32:58	59578	1318	660	317	201
2016-09-01.16:32:59	59579	1319	660	325	198
2016-09-01.16:33:01	59581	1321	670	338	214
2016-09-01.16:33:02	59582	1322	670	357	204
2016-09-01.16:33:04	59584	1324	670	376	206
2016-09-01.16:33:05	59585	1325	670	309	192
2016-09-01.16:33:06	59586	1326	670	310	192
2016-09-01.16:33:08	59588	1328	670	314	190
2016-09-01.16:33:09	59589	1329	670	310	191
2016-09-01.16:33:10	59590	1330	670	346	206
2016-09-01.16:33:12	59592	1332	670	324	204
2016-09-01.16:33:13	59593	1333	670	342	201
2016-09-01.16:33:14	59594	1334	670	327	198
2016-09-01.16:33:16	59596	1336	670	303	210
2016-09-01.16:33:17	59597	1337	670	332	202
2016-09-01.16:33:18	59598	1338	670	308	203
2016-09-01.16:33:20	59600	1340	680	339	217
2016-09-01.16:33:21	59601	1341	680	341	217
2016-09-01.16:33:22	59602	1342	680	324	195
2016-09-01.16:33:24	59604	1344	680	340	208
2016-09-01.16:33:25	59605	1345	680	343	210
2016-09-01.16:33:26	59606	1346	680	302	194
2016-09-01.16:33:28	59608	1348	680	316	194
2016-09-01.16:33:29	59609	1349	680	338	203
2016-09-01.16:33:31	59611	1351	680	330	202
2016-09-01.16:33:32	59612	1352	680	331	204
2016-09-01.16:33:33	59613	1353	680	338	207
2016-09-01.16:33:35	59615	1355	680	311	204
2016-09-01.16:33:36	59616	1356	680	332	210
2016-09-01.16:33:38	59618	1358	680	328	204
2016-09-01.16:33:39	59619	1359	680	378	215
2016-09-01.16:33:40	59620	1360	690	353	212
2016-09-01.16:33:42	59622	1362	690	323	201
2016-09-01.16:33:43	59623	1363	690	338	211
2016-09-01.16:33:44	59624	1364	690	335	198
2016-09-01.16:33:46	59626	1366	690	340	203
2016-09-01.16:33:47	59627	1367	690	340	203
2016-09-01.16:33:48	59628	1368	690	324	209
2016-09-01.16:33:50	59630	1370	690	327	202
2016-09-01.16:33:51	59631	1371	690	346	211
2016-09-01.16:33:52	59632	1372	690	314	192
2016-09-01.16:33:53	59633	1373	690	302	198
2016-09-01.16:33:55	59635	1375	690	335	211
2016-09-01.16:33:56	59636	1376	690	320	194
2016-09-01.16:33:57	59637	1377	690	289	185
2016-09-01.16:33:59	59639	1379	690	323	188
2016-09-01.16:34:00	59640	1380	700	274	185
2016-09-01.16:34:01	59641	1381	700	283	190
2016-09-01.16:34:03	59643	1383	700	314	199
2016-09-01.16:34:04	59644	1384	700	327	189
2016-09-01.16:34:05	59645	1385	700	319	195
2016-09-01.16:34:07	59647	1387	700	295	194
2016-09-01.16:34:08	59648	1388	700	277	177
2016-09-01.16:34:10	59650	1390	700	339	191
2016-09-01.16:34:11	59651	1391	700	324	192
2016-09-01.16:34:12	59652	1392	700	304	186
2016-09-01.16:34:14	59654	1394	700	311	194
2016-09-01.16:34:15	59655	1395	700	331	185
2016-09-01.16:34:16	59656	1396	700	297	192
2016-09-01.16:34:18	59658	1398	700	303	177
2016-09-01.16:34:19	59659	1399	700	342	194
2016-09-01.16:34:20	59660	1400	710	353	192
2016-09-01.16:34:22	59662	1402	710	303	191
2016-09-01.16:34:23	59663	1403	710	290	195
2016-09-01.16:34:24	59664	1404	710	312	195
2016-09-01.16:34:26	59666	1406	710	299	185
2016-09-01.16:34:27	59667	1407	710	283	186
2016-09-01.16:34:28	59668	1408	710	333	196
2016-09-01.16:34:30	59670	1410	710	290	176
2016-09-01.16:34:31	59671	1411	710	297	177
2016-09-01.16:34:32	59672	1412	710	295	179
2016-09-01.16:34:34	59674	1414	710	363	196
2016-09-01.16:34:35	59675	1415	710	296	190
2016-09-01.16:34:37	59677	1417	710	293	193
2016-09-01.16:34:38	59678	1418	710	284	193
2016-09-01.16:34:39	59679	1419	710	301	197
2016-09-01.16:34:41	59681	1421	720	282	186
2016-09-01.16:34:42	59682	1422	720	329	198
2016-09-01.16:34:43	59683	1423	720	293	176
2016-09-01.16:34:45	59685	1425	720	349	195
2016-09-01.16:34:46	59686	1426	720	287	190
2016-09-01.16:34:47	59687	1427	720	340	193
2016-09-01.16:34:49	59689	1429	720	322	196
2016-09-01.16:34:50	59690	1430	720	306	185
2016-09-01.16:34:51	59691	1431	720	321	196
2016-09-01.16:34:53	59693	1433	720	304	177
2016-09-01.16:34:54	59694	1434	720	326	194
2016-09-01.16:34:55	59695	1435	720	290	182
2016-09-01.16:34:57	59697	1437	720	295	177
2016-09-01.16:34:58	59698	1438	720	313	187
2016-09-01.16:35:00	59700	1440	730	323	199
2016-09-01.16:35:01	59701	1441	730	323	187
2016-09-01.16:35:02	59702	1442	730	299	186
2016-09-01.16:35:04	59704	1444	730	303	192
2016-09-01.16:35:05	59705	1445	730	351	197
2016-09-01.16:35:07	59707	1447	730	317	189
2016-09-01.16:35:08	59708	1448	730	341	190
2016-09-01.16:35:09	59709	1449	730	319	191
2016-09-01.16:35:11	59711	1451	730	310	190
2016-09-01.16:35:12	59712	1452	730	291	193
2016-09-01.16:35:13	59713	1453	730	321	187
2016-09-01.16:35:15	59715	1455	730	290	188
2016-09-01.16:35:16	59716	1456	730	289	177
2016-09-01.16:35:17	59717	1457	730	285	191
2016-09-01.16:35:19	59719	1459	730	329	195
2016-09-01.16:35:20	59720	1460	740	306	183
2016-09-01.16:35:21	59721	1461	740	297	181
2016-09-01.16:35:23	59723	1463	740	346	197
2016-09-01.16:35:24	59724	1464	740	311	181
2016-09-01.16:35:26	59726	1466	740	304	176
2016-09-01.16:35:27	59727	1467	740	336	193
2016-09-01.16:35:28	59728	1468	740	309	180
2016-09-01.16:35:30	59730	1470	740	337	198
2016-09-01.16:35:31	59731	1471	740	308	196
2016-09-01.16:35:32	59732	1472	740	320	197
2016-09-01.16:35:34	59734	1474	740	282	187
2016-09-01.16:35:35	59735	1475	740	308	195
2016-09-01.16:35:36	59736	1476	740	341	197
2016-09-01.16:35:38	59738	1478	740	296	177
2016-09-01.16:35:39	59739	1479	740	296	179
2016-09-01.16:35:40	59740	1480	750	342	198
2016-09-01.16:35:42	59742	1482	750	310	190
2016-09-01.16:35:43	59743	1483	750	328	195
2016-09-01.16:35:45	59745	1485	750	297	193
2016-09-01.16:35:46	59746	1486	750	363	196
2016-09-01.16:35:47	59747	1487	750	298	185
2016-09-01.16:35:49	59749	1489	750	348	199
2016-09-01.16:35:50	59750	1490	750	289	176
2016-09-01.16:35:51	59751	1491	750	295	186
2016-09-01.16:35:53	59753	1493	750	317	194
2016-09-01.16:35:54	59754	1494	750	318	186
2016-09-01.16:35:55	59755	1495	750	312	199
2016-09-01.16:35:57	59757	1497	750	313	192
2016-09-01.16:35:58	59758	1498	750	301	192
2016-09-01.16:35:59	59759	1499	750	337	189
2016-09-01.16:36:01	59761	1501	760	341	195
2016-09-01.16:36:02	59762	1502	760	353	197
2016-09-01.16:36:04	59764	1504	760	296	189
2016-09-01.16:36:05	59765	1505	760	335	190
2016-09-01.16:36:07	59767	1507	760	300	197
2016-09-01.16:36:08	59768	1508	760	316	189
2016-09-01.16:36:09	59769	1509	760	329	190
2016-09-01.16:36:11	59771	1511	760	317	202
2016-09-01.16:36:12	59772	1512	760	338	191
2016-09-01.16:36:13	59773	1513	760	284	188
2016-09-01.16:36:15	59775	1515	760	343	195
2016-09-01.16:36:16	59776	1516	760	297	182
2016-09-01.16:36:17	59777	1517	760	291	177
2016-09-01.16:36:19	59779	1519	760	295	179
2016-09-01.16:36:20	59780	1520	770	300	191
2016-09-01.16:36:21	59781	1521	770	297	194
2016-09-01.16:36:23	59783	1523	770	344	201
2016-09-01.16:36:24	59784	1524	770	309	190
2016-09-01.16:36:26	59786	1526	770	335	201
2016-09-01.16:36:27	59787	1527	770	313	182
2016-09-01.16:36:28	59788	1528	770	340	188
2016-09-01.16:36:30	59790	1530	770	303	204
2016-09-01.16:36:31	59791	1531	770	325	199
2016-09-01.16:36:32	59792	1532	770	303	185
2016-09-01.16:36:34	59794	1534	770	348	196
2016-09-01.16:36:35	59795	1535	770	307	195
2016-09-01.16:36:36	59796	1536	770	272	187
2016-09-01.16:36:38	59798	1538	770	300	188
2016-09-01.16:36:39	59799	1539	770	322	197
2016-09-01.16:36:40	59800	1540	780	320	187
2016-09-01.16:36:42	59802	1542	780	336	189
2016-09-01.16:36:43	59803	1543	780	312	206
2016-09-01.16:36:44	59804	1544	780	333	199
2016-09-01.16:36:46	59806	1546	780	311	193
2016-09-01.16:36:47	59807	1547	780	330	192
2016-09-01.16:36:49	59809	1549	780	271	187
2016-09-01.16:36:50	59810	1550	780	299	193
2016-09-01.16:36:51	59811	1551	780	348	196
2016-09-01.16:36:53	59813	1553	780	303	181
2016-09-01.16:36:54	59814	1554	780	313	183
2016-09-01.16:36:55	59815	1555	780	316	188
2016-09-01.16:36:57	59817	1557	780	330	191
2016-09-01.16:36:58	59818	1558	780	317	197
2016-09-01.16:36:59	59819	1559	780	269	192
2016-09-01.16:37:01	59821	1561	790	330	190
2016-09-01.16:37:02	59822	1562	790	310	194
2016-09-01.16:37:03	59823	1563	790	339	195
2016-09-01.16:37:05	59825	1565	790	301	178
2016-09-01.16:37:06	59826	1566	790	331	190
2016-09-01.16:37:08	59828	1568	790	338	196
2016-09-01.16:37:09	59829	1569	790	326	199
2016-09-01.16:37:10	59830	1570	790	314	198
2016-09-01.16:37:12	59832	1572	790	311	181
2016-09-01.16:37:13	59833	1573	790	333	195
2016-09-01.16:37:14	59834	1574	790	314	195
2016-09-01.16:37:16	59836	1576	790	317	193
2016-09-01.16:37:17	59837	1577	790	318	196
2016-09-01.16:37:18	59838	1578	790	293	188
2016-09-01.16:37:20	59840	1580	800	280	186
2016-09-01.16:37:21	59841	1581	800	348	199
2016-09-01.16:37:22	59842	1582	800	368	198
2016-09-01.16:37:24	59844	1584	800	305	193
2016-09-01.16:37:25	59845	1585	800	318	199
2016-09-01.16:37:26	59846	1586	800	349	201
2016-09-01.16:37:28	59848	1588	800	303	184
2016-09-01.16:37:29	59849	1589	800	339	194
2016-09-01.16:37:30	59850	1590	800	277	193
2016-09-01.16:37:32	59852	1592	800	282	185
2016-09-01.16:37:33	59853	1593	800	292	191
2016-09-01.16:37:34	59854	1594	800	330	196
2016-09-01.16:37:36	59856	1596	800	296	186
2016-09-01.16:37:37	59857	1597	800	350	194
2016-09-01.16:37:38	59858	1598	800	305	196
2016-09-01.16:37:40	59860	1600	810	314	182
2016-09-01.16:37:41	59861	1601	810	359	201
2016-09-01.16:37:43	59863	1603	810	306	186
2016-09-01.16:37:44	59864	1604	810	348	200
2016-09-01.16:37:45	59865	1605	810	313	180
2016-09-01.16:37:47	59867	1607	810	329	196
2016-09-01.16:37:48	59868	1608	810	318	188
2016-09-01.16:37:49	59869	1609	810	314	196
2016-09-01.16:37:51	59871	1611	810	309	191
2016-09-01.16:37:52	59872	1612	810	293	184
2016-09-01.16:37:53	59873	1613	810	355	196
2016-09-01.16:37:55	59875	1615	810	299	193
2016-09-01.16:37:56	59876	1616	810	324	195
2016-09-01.16:37:57	59877	1617	810	318	182
2016-09-01.16:37:59	59879	1619	810	299	184
2016-09-01.16:38:00	59880	1620	820	294	178
2016-09-01.16:38:01	59881	1621	820	279	184
2016-09-01.16:38:03	59883	1623	820	346	200
2016-09-01.16:38:04	59884	1624	820	311	183
2016-09-01.16:38:06	59886	1626	820	307	188
2016-09-01.16:38:07	59887	1627	820	315	213
2016-09-01.16:38:08	59888	1628	820	360	207
2016-09-01.16:38:10	59890	1630	820	325	208
2016-09-01.16:38:11	59891	1631	820	358	213
2016-09-01.16:38:12	59892	1632	820	349	212
2016-09-01.16:38:14	59894	1634	820	316	198
2016-09-01.16:38:15	59895	1635	820	346	205
2016-09-01.16:38:16	59896	1636	820	315	199
2016-09-01.16:38:18	59898	1638	820	385	219
2016-09-01.16:38:19	59899	1639	820	367	208
2016-09-01.16:38:21	59901	1641	830	333	198
2016-09-01.16:38:22	59902	1642	830	356	207
2016-09-01.16:38:23	59903	1643	830	341	208
2016-09-01.16:38:25	59905	1645	830	361	215
2016-09-01.16:38:26	59906	1646	830	326	208
2016-09-01.16:38:27	59907	1647	830	333	200
2016-09-01.16:38:29	59909	1649	830	338	215
2016-09-01.16:38:30	59910	1650	830	369	215
2016-09-01.16:38:32	59912	1652	830	382	228
2016-09-01.16:38:33	59913	1653	830	319	198
2016-09-01.16:38:34	59914	1654	830	350	200
2016-09-01.16:38:36	59916	1656	830	332	210
2016-09-01.16:38:37	59917	1657	830	329	204
2016-09-01.16:38:38	59918	1658	830	373	213
2016-09-01.16:38:40	59920	1660	840	343	212
2016-09-01.16:38:41	59921	1661	840	343	208
2016-09-01.16:38:43	59923	1663	840	378	227
2016-09-01.16:38:44	59924	1664	840	329	208
2016-09-01.16:38:45	59925	1665	840	319	200
2016-09-01.16:38:47	59927	1667	840	351	213
2016-09-01.16:38:48	59928	1668	840	343	207
2016-09-01.16:38:50	59930	1670	840	319	209
2016-09-01.16:38:51	59931	1671	840	295	200
2016-09-01.16:38:52	59932	1672	840	363	211
2016-09-01.16:38:54	59934	1674	840	329	207
2016-09-01.16:38:55	59935	1675	840	323	203
2016-09-01.16:38:57	59937	1677	840	302	201
2016-09-01.16:38:58	59938	1678	840	331	215
2016-09-01.16:39:00	59940	1680	850	352	208
2016-09-01.16:39:01	59941	1681	850	350	215
2016-09-01.16:39:02	59942	1682	850	322	203
2016-09-01.16:39:04	59944	1684	850	339	210
2016-09-01.16:39:05	59945	1685	850	327	203
2016-09-01.16:39:07	59947	1687	850	348	210
2016-09-01.16:39:08	59948	1688	850	356	214
2016-09-01.16:39:10	59950	1690	850	332	210
2016-09-01.16:39:12	59952	1692	850	327	199
2016-09-01.16:39:13	59953	1693	850	371	214
2016-09-01.16:39:15	59955	1695	850	368	211
2016-09-01.16:39:16	59956	1696	850	324	199
2016-09-01.16:39:17	59957	1697	850	343	212
2016-09-01.16:39:19	59959	1699	850	342	214
2016-09-01.16:39:20	59960	1700	860	307	206
2016-09-01.16:39:21	59961	1701	860	312	205
2016-09-01.16:39:23	59963	1703	860	348	202
2016-09-01.16:39:24	59964	1704	860	315	199
2016-09-01.16:39:26	59966	1706	860	350	216
2016-09-01.16:39:27	59967	1707	860	354	223
2016-09-01.16:39:28	59968	1708	860	315	202
2016-09-01.16:39:30	59970	1710	860	337	212
2016-09-01.16:39:31	59971	1711	860	318	200
2016-09-01.16:39:32	59972	1712	860	330	202
2016-09-01.16:39:34	59974	1714	860	372	206
2016-09-01.16:39:35	59975	1715	860	338	206
2016-09-01.16:39:36	59976	1716	860	346	210
2016-09-01.16:39:38	59978	1718	860	344	203
2016-09-01.16:39:39	59979	1719	860	335	208
2016-09-01.16:39:40	59980	1720	870	313	193
2016-09-01.16:39:42	59982	1722	870	323	208
2016-09-01.16:39:43	59983	1723	870	394	265
2016-09-01.16:39:44	59984	1724	870	362	284
2016-09-01.16:39:46	59986	1726	870	283	173
2016-09-01.16:39:47	59987	1727	870	367	230
2016-09-01.16:39:49	59989	1729	870	361	220
2016-09-01.16:39:50	59990	1730	870	348	222
2016-09-01.16:39:51	59991	1731	870	383	258
2016-09-01.16:39:53	59993	1733	870	384	277
2016-09-01.16:39:54	59994	1734	870	372	243
2016-09-01.16:39:55	59995	1735	870	387	246
2016-09-01.16:39:57	59997	1737	870	401	242
2016-09-01.16:39:58	59998	1738	870	407	248
2016-09-01.16:39:59	59999	1739	870	329	221
2016-09-01.16:40:01	60001	1741	880	363	272
2016-09-01.16:40:02	60002	1742	880	366	262
2016-09-01.16:40:03	60003	1743	880	379	253
2016-09-01.16:40:05	60005	1745	880	373	271
2016-09-01.16:40:06	60006	1746	880	376	251
2016-09-01.16:40:07	60007	1747	880	392	279
2016-09-01.16:40:09	60009	1749	880	384	273
2016-09-01.16:40:10	60010	1750	880	332	256
2016-09-01.16:40:11	60011	1751	880	361	252
2016-09-01.16:40:13	60013	1753	880	386	260
2016-09-01.16:40:14	60014	1754	880	378	276
2016-09-01.16:40:15	60015	1755	880	381	274
2016-09-01.16:40:17	60017	1757	880	413	251
2016-09-01.16:40:18	60018	1758	880	396	260
2016-09-01.16:40:19	60019	1759	880	351	256
2016-09-01.16:40:21	60021	1761	890	364	281
2016-09-01.16:40:22	60022	1762	890	371	257
2016-09-01.16:40:23	60023	1763	890	375	251
2016-09-01.16:40:25	60025	1765	890	401	275
2016-09-01.16:40:26	60026	1766	890	377	262
2016-09-01.16:40:27	60027	1767	890	407	257
2016-09-01.16:40:29	60029	1769	890	396	281
2016-09-01.16:40:30	60030	1770	890	341	277
2016-09-01.16:40:31	60031	1771	890	391	250
2016-09-01.16:40:33	60033	1773	890	377	279
2016-09-01.16:40:34	60034	1774	890	322	279
2016-09-01.16:40:36	60036	1776	890	355	291
2016-09-01.16:40:37	60037	1777	890	349	280
2016-09-01.16:40:38	60038	1778	890	328	267
2016-09-01.16:40:40	60040	1780	900	338	264
2016-09-01.16:40:41	60041	1781	900	407	243
2016-09-01.16:40:43	60043	1783	900	397	281
2016-09-01.16:40:44	60044	1784	900	374	254
2016-09-01.16:40:45	60045	1785	900	373	260
2016-09-01.16:40:47	60047	1787	900	323	244
2016-09-01.16:40:48	60048	1788	900	385	285
2016-09-01.16:40:49	60049	1789	900	381	276
2016-09-01.16:40:51	60051	1791	900	367	277
2016-09-01.16:40:52	60052	1792	900	342	281
2016-09-01.16:40:53	60053	1793	900	367	252
2016-09-01.16:40:55	60055	1795	900	363	285
2016-09-01.16:40:56	60056	1796	900	359	277
2016-09-01.16:40:57	60057	1797	900	325	253
2016-09-01.16:40:59	60059	1799	900	383	267
2016-09-01.16:41:00	60060	1800	910	378	261
2016-09-01.16:41:01	60061	1801	910	404	275
2016-09-01.16:41:03	60063	1803	910	380	288
2016-09-01.16:41:04	60064	1804	910	391	286
2016-09-01.16:41:05	60065	1805	910	324	278
2016-09-01.16:41:07	60067	1807	910	377	255
2016-09-01.16:41:08	60068	1808	910	353	279
2016-09-01.16:41:09	60069	1809	910	383	286
2016-09-01.16:41:11	60071	1811	910	332	259
2016-09-01.16:41:12	60072	1812	910	342	279
2016-09-01.16:41:13	60073	1813	910	339	294
2016-09-01.16:41:15	60075	1815	910	298	296
2016-09-01.16:41:16	60076	1816	910	322	280
2016-09-01.16:41:17	60077	1817	910	344	269
2016-09-01.16:41:19	60079	1819	910	340	286
2016-09-01.16:41:20	60080	1820	920	324	267
2016-09-01.16:41:21	60081	1821	920	362	278
2016-09-01.16:41:23	60083	1823	920	289	289
2016-09-01.16:41:24	60084	1824	920	336	286
2016-09-01.16:41:25	60085	1825	920	320	271
2016-09-01.16:41:27	60087	1827	920	343	292
2016-09-01.16:41:28	60088	1828	920	325	278
2016-09-01.16:41:29	60089	1829	920	330	278
2016-09-01.16:41:31	60091	1831	920	323	283
2016-09-01.16:41:32	60092	1832	920	330	279
2016-09-01.16:41:33	60093	1833	920	299	278
2016-09-01.16:41:35	60095	1835	920	324	273
2016-09-01.16:41:36	60096	1836	920	331	272
2016-09-01.16:41:37	60097	1837	920	311	284
2016-09-01.16:41:39	60099	1839	920	349	288
2016-09-01.16:41:40	60100	1840	930	346	288
2016-09-01.16:41:41	60101	1841	930	354	283
2016-09-01.16:41:43	60103	1843	930	356	281
2016-09-01.16:41:44	60104	1844	930	344	275
2016-09-01.16:41:45	60105	1845	930	333	275
2016-09-01.16:41:47	60107	1847	930	336	276
2016-09-01.16:41:48	60108	1848	930	336	285
2016-09-01.16:41:49	60109	1849	930	305	283
2016-09-01.16:41:51	60111	1851	930	331	289
2016-09-01.16:41:52	60112	1852	930	396	293
2016-09-01.16:41:53	60113	1853	930	320	294
2016-09-01.16:41:55	60115	1855	930	380	293
2016-09-01.16:41:56	60116	1856	930	342	269
2016-09-01.16:41:57	60117	1857	930	327	273
2016-09-01.16:41:59	60119	1859	930	302	281
2016-09-01.16:42:00	60120	1860	940	349	281
2016-09-01.16:42:01	60121	1861	940	320	292
2016-09-01.16:42:02	60122	1862	940	313	288
2016-09-01.16:42:04	60124	1864	940	315	293
2016-09-01.16:42:05	60125	1865	940	326	284
2016-09-01.16:42:06	60126	1866	940	334	271
2016-09-01.16:42:08	60128	1868	940	344	288
2016-09-01.16:42:09	60129	1869	940	344	288
2016-09-01.16:42:10	60130	1870	940	380	287
2016-09-01.16:42:12	60132	1872	940	336	285
2016-09-01.16:42:13	60133	1873	940	339	294
2016-09-01.16:42:14	60134	1874	940	297	286
2016-09-01.16:42:16	60136	1876	940	304	272
2016-09-01.16:42:17	60137	1877	940	342	278
2016-09-01.16:42:18	60138	1878	940	345	269
2016-09-01.16:42:20	60140	1880	950	310	288
2016-09-01.16:42:21	60141	1881	950	345	290
2016-09-01.16:42:22	60142	1882	950	363	273
2016-09-01.16:42:23	60143	1883	950	322	289
2016-09-01.16:42:25	60145	1885	950	355	285
2016-09-01.16:42:26	60146	1886	950	344	298
2016-09-01.16:42:27	60147	1887	950	350	286
2016-09-01.16:42:29	60149	1889	950	323	294
2016-09-01.16:42:30	60150	1890	950	318	289
2016-09-01.16:42:31	60151	1891	950	347	264
2016-09-01.16:42:33	60153	1893	950	324	282
2016-09-01.16:42:34	60154	1894	950	300	298
2016-09-01.16:42:35	60155	1895	950	323	285
2016-09-01.16:42:37	60157	1897	950	387	276
2016-09-01.16:42:38	60158	1898	950	355	272
2016-09-01.16:42:39	60159	1899	950	346	286
2016-09-01.16:42:41	60161	1901	960	350	275
2016-09-01.16:42:42	60162	1902	960	310	280
2016-09-01.16:42:43	60163	1903	960	295	286
2016-09-01.16:42:45	60165	1905	960	334	280
2016-09-01.16:42:46	60166	1906	960	361	291
2016-09-01.16:42:47	60167	1907	960	343	288
2016-09-01.16:42:49	60169	1909	960	317	286
2016-09-01.16:42:50	60170	1910	960	329	281
2016-09-01.16:42:51	60171	1911	960	332	296
2016-09-01.16:42:53	60173	1913	960	316	289
2016-09-01.16:42:54	60174	1914	960	328	280
2016-09-01.16:42:55	60175	1915	960	349	295
2016-09-01.16:42:57	60177	1917	960	314	280
2016-09-01.16:42:58	60178	1918	960	358	286
2016-09-01.16:42:59	60179	1919	960	349	272
2016-09-01.16:43:01	60181	1921	970	360	287
2016-09-01.16:43:02	60182	1922	970	321	269
2016-09-01.16:43:03	60183	1923	970	305	293
2016-09-01.16:43:05	60185	1925	970	348	278
2016-09-01.16:43:06	60186	1926	970	290	285
2016-09-01.16:43:07	60187	1927	970	330	274
2016-09-01.16:43:09	60189	1929	970	346	278
2016-09-01.16:43:10	60190	1930	970	336	286
2016-09-01.16:43:11	60191	1931	970	317	281
2016-09-01.16:43:13	60193	1933	970	339	282
2016-09-01.16:43:14	60194	1934	970	307	282
2016-09-01.16:43:15	60195	1935	970	333	279
2016-09-01.16:43:16	60196	1936	970	354	280
2016-09-01.16:43:18	60198	1938	970	339	290
2016-09-01.16:43:19	60199	1939	970	319	279
2016-09-01.16:43:20	60200	1940	980	329	277
2016-09-01.16:43:22	60202	1942	980	317	286
2016-09-01.16:43:23	60203	1943	980	326	280
2016-09-01.16:43:24	60204	1944	980	323	275
2016-09-01.16:43:26	60206	1946	980	349	298
2016-09-01.16:43:27	60207	1947	980	294	292
2016-09-01.16:43:28	60208	1948	980	302	290
2016-09-01.16:43:30	60210	1950	980	319	295
2016-09-01.16:43:31	60211	1951	980	298	291
2016-09-01.16:43:32	60212	1952	980	334	284
2016-09-01.16:43:34	60214	1954	980	332	283
2016-09-01.16:43:35	60215	1955	980	349	279
2016-09-01.16:43:36	60216	1956	980	333	289
2016-09-01.16:43:38	60218	1958	980	347	284
2016-09-01.16:43:39	60219	1959	980	327	276
2016-09-01.16:43:40	60220	1960	990	343	290
2016-09-01.16:43:42	60222	1962	990	361	291
2016-09-01.16:43:43	60223	1963	990	314	286
2016-09-01.16:43:44	60224	1964	990	280	287
2016-09-01.16:43:46	60226	1966	990	309	279
2016-09-01.16:43:47	60227	1967	990	360	271
2016-09-01.16:43:48	60228	1968	990	298	285
2016-09-01.16:43:49	60229	1969	990	331	282
2016-09-01.16:43:51	60231	1971	990	321	274
2016-09-01.16:43:52	60232	1972	990	332	283
2016-09-01.16:43:53	60233	1973	990	294	295
2016-09-01.16:43:55	60235	1975	990	324	285
2016-09-01.16:43:56	60236	1976	990	362	276
2016-09-01.16:43:57	60237	1977	990	358	292
2016-09-01.16:43:59	60239	1979	990	313	276
2016-09-01.16:44:00	60240	1980	1000	356	286
2016-09-01.16:44:01	60241	1981	1000	325	289
2016-09-01.16:44:03	60243	1983	1000	348	267
2016-09-01.16:44:04	60244	1984	1000	322	293
2016-09-01.16:44:05	60245	1985	1000	296	282
2016-09-01.16:44:07	60247	1987	1000	329	273
2016-09-01.16:44:08	60248	1988	1000	325	295
2016-09-01.16:44:09	60249	1989	1000	324	288
2016-09-01.16:44:11	60251	1991	1000	298	282
2016-09-01.16:44:12	60252	1992	1000	307	287
2016-09-01.16:44:13	60253	1993	1000	349	296
2016-09-01.16:44:15	60255	1995	1000	327	278
2016-09-01.16:44:16	60256	1996	1000	317	282
2016-09-01.16:44:17	60257	1997	1000	343	292
2016-09-01.16:44:19	60259	1999	1000	332	271
2016-09-01.16:44:20	60260	2000	1010	292	299
2016-09-01.16:44:21	60261	2001	1010	313	295
2016-09-01.16:44:23	60263	2003	1010	346	282
2016-09-01.16:44:24	60264	2004	1010	317	279
2016-09-01.16:44:25	60265	2005	1010	339	285
2016-09-01.16:44:26	60266	2006	1010	296	284
2016-09-01.16:44:28	60268	2008	1010	329	275
2016-09-01.16:44:29	60269	2009	1010	308	280
2016-09-01.16:44:30	60270	2010	1010	343	270
2016-09-01.16:44:32	60272	2012	1010	375	291
2016-09-01.16:44:33	60273	2013	1010	289	287
2016-09-01.16:44:34	60274	2014	1010	333	290
2016-09-01.16:44:36	60276	2016	1010	316	275
2016-09-01.16:44:37	60277	2017	1010	322	289
2016-09-01.16:44:38	60278	2018	1010	288	279
2016-09-01.16:44:40	60280	2020	1020	327	289
2016-09-01.16:44:41	60281	2021	1020	300	276
2016-09-01.16:44:42	60282	2022	1020	350	276
2016-09-01.16:44:44	60284	2024	1020	376	276
2016-09-01.16:44:45	60285	2025	1020	323	277
2016-09-01.16:44:46	60286	2026	1020	295	284
2016-09-01.16:44:48	60288	2028	1020	326	281
2016-09-01.16:44:49	60289	2029	1020	306	279
2016-09-01.16:44:50	60290	2030	1020	321	280
2016-09-01.16:44:51	60291	2031	1020	263	295
2016-09-01.16:44:53	60293	2033	1020	362	278
2016-09-01.16:44:54	60294	2034	1020	330	282
2016-09-01.16:44:55	60295	2035	1020	331	279
2016-09-01.16:44:57	60297	2037	1020	328	276
2016-09-01.16:44:58	60298	2038	1020	325	283
2016-09-01.16:44:59	60299	2039	1020	336	283
2016-09-01.16:45:01	60301	2041	1030	318	285
2016-09-01.16:45:02	60302	2042	1030	352	294
2016-09-01.16:45:03	60303	2043	1030	342	286
2016-09-01.16:45:05	60305	2045	1030	330	269
2016-09-01.16:45:06	60306	2046	1030	334	293
2016-09-01.16:45:07	60307	2047	1030	358	291
2016-09-01.16:45:09	60309	2049	1030	329	296
2016-09-01.16:45:10	60310	2050	1030	334	289
2016-09-01.16:45:11	60311	2051	1030	314	293
2016-09-01.16:45:12	60312	2052	1030	353	285
2016-09-01.16:45:14	60314	2054	1030	311	289
2016-09-01.16:45:15	60315	2055	1030	303	284
2016-09-01.16:45:16	60316	2056	1030	375	280
2016-09-01.16:45:18	60318	2058	1030	337	277
2016-09-01.16:45:19	60319	2059	1030	342	294
2016-09-01.16:45:20	60320	2060	1040	347	296
2016-09-01.16:45:22	60322	2062	1040	288	290
2016-09-01.16:45:23	60323	2063	1040	321	285
2016-09-01.16:45:24	60324	2064	1040	311	277
2016-09-01.16:45:26	60326	2066	1040	318	279
2016-09-01.16:45:27	60327	2067	1040	368	278
2016-09-01.16:51:05	60665	2405	1210	320	278
2016-09-01.16:51:06	60666	2406	1210	362	271
2016-09-01.16:51:07	60667	2407	1210	322	268
2016-09-01.16:51:09	60669	2409	1210	382	279
2016-09-01.16:51:10	60670	2410	1210	327	277
2016-09-01.16:51:11	60671	2411	1210	375	272
2016-09-01.16:51:13	60673	2413	1210	384	274
2016-09-01.16:51:14	60674	2414	1210	342	265
2016-09-01.16:51:15	60675	2415	1210	378	290
2016-09-01.16:51:17	60677	2417	1210	367	277
2016-09-01.16:51:18	60678	2418	1210	332	271
2016-09-01.16:51:19	60679	2419	1210	368	276
2016-09-01.16:51:21	60681	2421	1220	381	289
2016-09-01.16:51:22	60682	2422	1220	372	280
2016-09-01.16:51:24	60684	2424	1220	370	275
2016-09-01.16:51:25	60685	2425	1220	346	285
2016-09-01.16:51:26	60686	2426	1220	426	295
2016-09-01.16:51:28	60688	2428	1220	386	270
2016-09-01.16:51:29	60689	2429	1220	340	271
2016-09-01.16:51:30	60690	2430	1220	331	269
2016-09-01.16:51:32	60692	2432	1220	342	280
2016-09-01.16:51:33	60693	2433	1220	309	265
2016-09-01.16:51:34	60694	2434	1220	369	278
2016-09-01.16:51:36	60696	2436	1220	331	279
2016-09-01.16:51:37	60697	2437	1220	396	278
2016-09-01.16:51:38	60698	2438	1220	333	279
2016-09-01.16:51:40	60700	2440	1230	366	286
2016-09-01.16:51:41	60701	2441	1230	343	279
2016-09-01.16:51:42	60702	2442	1230	348	269
2016-09-01.16:51:44	60704	2444	1230	311	269
2016-09-01.16:51:45	60705	2445	1230	385	293
2016-09-01.16:51:46	60706	2446	1230	406	290
2016-09-01.16:51:47	60707	2447	1230	348	281
2016-09-01.16:51:49	60709	2449	1230	396	290
2016-09-01.16:51:50	60710	2450	1230	369	275
2016-09-01.16:51:51	60711	2451	1230	320	274
2016-09-01.16:51:52	60712	2452	1230	313	279
2016-09-01.16:51:54	60714	2454	1230	389	273
2016-09-01.16:51:55	60715	2455	1230	272	282
2016-09-01.16:51:56	60716	2456	1230	336	284
2016-09-01.16:51:58	60718	2458	1230	349	269
2016-09-01.16:51:59	60719	2459	1230	356	279
2016-09-01.16:52:00	60720	2460	1240	357	276
2016-09-01.16:52:01	60721	2461	1240	397	293
2016-09-01.16:52:03	60723	2463	1240	364	287
2016-09-01.16:52:04	60724	2464	1240	387	294
2016-09-01.16:52:05	60725	2465	1240	350	277
2016-09-01.16:52:06	60726	2466	1240	340	275
2016-09-01.16:52:08	60728	2468	1240	359	276
2016-09-01.16:52:09	60729	2469	1240	353	285
2016-09-01.16:52:10	60730	2470	1240	354	275
2016-09-01.16:52:11	60731	2471	1240	362	281
2016-09-01.16:52:13	60733	2473	1240	367	284
2016-09-01.16:52:14	60734	2474	1240	379	292
2016-09-01.16:52:15	60735	2475	1240	378	274
2016-09-01.16:52:17	60737	2477	1240	357	282
2016-09-01.16:52:18	60738	2478	1240	440	298
2016-09-01.16:52:19	60739	2479	1240	353	285
2016-09-01.16:52:20	60740	2480	1250	364	289
2016-09-01.16:52:22	60742	2482	1250	336	281
2016-09-01.16:52:23	60743	2483	1250	354	286
2016-09-01.16:52:24	60744	2484	1250	388	280
2016-09-01.16:52:25	60745	2485	1250	325	268
2016-09-01.16:52:27	60747	2487	1250	356	280
2016-09-01.16:52:28	60748	2488	1250	378	285
2016-09-01.16:52:29	60749	2489	1250	360	273
2016-09-01.16:52:30	60750	2490	1250	358	274
2016-09-01.16:52:32	60752	2492	1250	383	293
2016-09-01.16:52:33	60753	2493	1250	368	280
2016-09-01.16:52:34	60754	2494	1250	369	285
2016-09-01.16:52:36	60756	2496	1250	339	272
2016-09-01.16:52:37	60757	2497	1250	408	282
2016-09-01.16:52:38	60758	2498	1250	349	275
2016-09-01.16:52:39	60759	2499	1250	329	271
2016-09-01.16:52:41	60761	2501	1260	391	288
2016-09-01.16:52:42	60762	2502	1260	320	287
2016-09-01.16:52:43	60763	2503	1260	336	274
2016-09-01.16:52:45	60765	2505	1260	354	280
2016-09-01.16:52:46	60766	2506	1260	354	273
2016-09-01.16:52:47	60767	2507	1260	378	286
2016-09-01.16:52:49	60769	2509	1260	364	280
2016-09-01.16:52:50	60770	2510	1260	345	293
2016-09-01.16:52:51	60771	2511	1260	304	276
2016-09-01.16:52:52	60772	2512	1260	340	277
2016-09-01.16:52:54	60774	2514	1260	377	286
2016-09-01.16:52:55	60775	2515	1260	338	276
2016-09-01.16:52:56	60776	2516	1260	334	278
2016-09-01.16:52:58	60778	2518	1260	332	272
2016-09-01.16:52:59	60779	2519	1260	337	269
2016-09-01.16:53:00	60780	2520	1270	392	278
2016-09-01.16:53:02	60782	2522	1270	334	286
2016-09-01.16:53:03	60783	2523	1270	353	283
2016-09-01.16:53:04	60784	2524	1270	324	277
2016-09-01.16:53:05	60785	2525	1270	291	282
2016-09-01.16:53:07	60787	2527	1270	376	272
2016-09-01.16:53:08	60788	2528	1270	386	276
2016-09-01.16:53:09	60789	2529	1270	370	267
2016-09-01.16:53:10	60790	2530	1270	363	282
2016-09-01.16:53:12	60792	2532	1270	371	271
2016-09-01.16:53:13	60793	2533	1270	336	291
2016-09-01.16:53:14	60794	2534	1270	400	286
2016-09-01.16:53:16	60796	2536	1270	342	269
2016-09-01.16:53:17	60797	2537	1270	381	280
2016-09-01.16:53:18	60798	2538	1270	379	289
2016-09-01.16:53:19	60799	2539	1270	332	273
2016-09-01.16:53:21	60801	2541	1280	347	281
2016-09-01.16:53:22	60802	2542	1280	379	288
2016-09-01.16:53:23	60803	2543	1280	355	280
2016-09-01.16:53:25	60805	2545	1280	330	290
2016-09-01.16:53:26	60806	2546	1280	380	296
2016-09-01.16:53:27	60807	2547	1280	322	281
2016-09-01.16:53:28	60808	2548	1280	337	286
2016-09-01.16:53:30	60810	2550	1280	336	271
2016-09-01.16:53:31	60811	2551	1280	365	276
2016-09-01.16:53:32	60812	2552	1280	350	270
2016-09-01.16:53:33	60813	2553	1280	278	282
2016-09-01.16:53:35	60815	2555	1280	322	270
2016-09-01.16:53:36	60816	2556	1280	325	286
2016-09-01.16:53:37	60817	2557	1280	326	286
2016-09-01.16:53:38	60818	2558	1280	362	280
2016-09-01.16:53:40	60820	2560	1290	357	280
2016-09-01.16:53:41	60821	2561	1290	356	294
2016-09-01.16:53:42	60822	2562	1290	317	276
2016-09-01.16:53:43	60823	2563	1290	367	269
2016-09-01.16:53:45	60825	2565	1290	340	271
2016-09-01.16:53:46	60826	2566	1290	348	267
2016-09-01.16:53:47	60827	2567	1290	339	274
2016-09-01.16:53:49	60829	2569	1290	350	287
2016-09-01.16:53:50	60830	2570	1290	361	271
2016-09-01.16:53:51	60831	2571	1290	397	296
2016-09-01.16:53:52	60832	2572	1290	358	284
2016-09-01.16:53:54	60834	2574	1290	343	274
2016-09-01.16:53:55	60835	2575	1290	354	266
2016-09-01.16:53:56	60836	2576	1290	412	297
2016-09-01.16:53:57	60837	2577	1290	408	272
2016-09-01.16:53:59	60839	2579	1290	381	274
2016-09-01.16:54:00	60840	2580	1300	403	288
2016-09-01.16:54:01	60841	2581	1300	385	271
2016-09-01.16:54:03	60843	2583	1300	359	280
2016-09-01.16:54:04	60844	2584	1300	348	291
2016-09-01.16:54:05	60845	2585	1300	375	274
2016-09-01.16:54:06	60846	2586	1300	390	273
2016-09-01.16:54:08	60848	2588	1300	394	289
2016-09-01.16:54:09	60849	2589	1300	365	275
2016-09-01.16:54:10	60850	2590	1300	357	283
2016-09-01.16:54:12	60852	2592	1300	389	272
2016-09-01.16:54:13	60853	2593	1300	379	268
2016-09-01.16:54:14	60854	2594	1300	406	279
2016-09-01.16:54:16	60856	2596	1300	390	279
2016-09-01.16:54:17	60857	2597	1300	427	264
2016-09-01.16:54:18	60858	2598	1300	389	268
2016-09-01.16:54:19	60859	2599	1300	398	272
2016-09-01.16:54:21	60861	2601	1310	392	263
2016-09-01.16:54:22	60862	2602	1310	374	264
2016-09-01.16:54:23	60863	2603	1310	422	287
2016-09-01.16:54:25	60865	2605	1310	385	288
2016-09-01.16:54:26	60866	2606	1310	336	291
2016-09-01.16:54:27	60867	2607	1310	366	274
2016-09-01.16:54:29	60869	2609	1310	378	262
2016-09-01.16:54:30	60870	2610	1310	403	263
2016-09-01.16:54:31	60871	2611	1310	404	255
2016-09-01.16:54:33	60873	2613	1310	401	260
2016-09-01.16:54:34	60874	2614	1310	364	261
2016-09-01.16:54:35	60875	2615	1310	397	283
2016-09-01.16:54:36	60876	2616	1310	392	277
2016-09-01.16:54:38	60878	2618	1310	334	272
2016-09-01.16:54:39	60879	2619	1310	397	292
2016-09-01.16:54:40	60880	2620	1320	400	279
2016-09-01.16:54:42	60882	2622	1320	372	281
2016-09-01.16:54:43	60883	2623	1320	352	257
2016-09-01.16:54:44	60884	2624	1320	363	267
2016-09-01.16:54:46	60886	2626	1320	423	264
2016-09-01.16:54:47	60887	2627	1320	401	281
2016-09-01.16:54:48	60888	2628	1320	331	260
2016-09-01.16:54:50	60890	2630	1320	346	258
2016-09-01.16:54:51	60891	2631	1320	382	269
2016-09-01.16:54:52	60892	2632	1320	400	276
2016-09-01.16:54:53	60893	2633	1320	353	274
2016-09-01.16:54:55	60895	2635	1320	399	261
2016-09-01.16:54:56	60896	2636	1320	400	265
2016-09-01.16:54:57	60897	2637	1320	378	274
2016-09-01.16:54:59	60899	2639	1320	392	275
2016-09-01.16:55:00	60900	2640	1330	358	259
2016-09-01.16:55:01	60901	2641	1330	382	264
2016-09-01.16:55:03	60903	2643	1330	377	279
2016-09-01.16:55:04	60904	2644	1330	373	272
2016-09-01.16:55:05	60905	2645	1330	367	289
2016-09-01.16:55:07	60907	2647	1330	341	278
2016-09-01.16:55:08	60908	2648	1330	401	286
2016-09-01.16:55:09	60909	2649	1330	395	287
2016-09-01.16:55:10	60910	2650	1330	372	263
2016-09-01.16:55:12	60912	2652	1330	398	263
2016-09-01.16:55:13	60913	2653	1330	364	259
2016-09-01.16:55:14	60914	2654	1330	377	293
2016-09-01.16:55:16	60916	2656	1330	374	268
2016-09-01.16:55:17	60917	2657	1330	385	283
2016-09-01.16:55:18	60918	2658	1330	380	257
2016-09-01.16:55:20	60920	2660	1340	349	263
2016-09-01.16:55:21	60921	2661	1340	409	297
2016-09-01.16:55:22	60922	2662	1340	387	291
2016-09-01.16:55:24	60924	2664	1340	404	265
2016-09-01.16:55:25	60925	2665	1340	378	256
2016-09-01.16:55:26	60926	2666	1340	390	280
2016-09-01.16:55:27	60927	2667	1340	365	275
2016-09-01.16:55:29	60929	2669	1340	397	290
2016-09-01.16:55:30	60930	2670	1340	417	283
2016-09-01.16:55:31	60931	2671	1340	397	249
2016-09-01.16:55:33	60933	2673	1340	392	277
2016-09-01.16:55:34	60934	2674	1340	392	270
2016-09-01.16:55:35	60935	2675	1340	397	265
2016-09-01.16:55:37	60937	2677	1340	384	280
2016-09-01.16:55:38	60938	2678	1340	399	253
2016-09-01.16:55:39	60939	2679	1340	384	250
2016-09-01.16:55:40	60940	2680	1350	394	276
2016-09-01.16:55:42	60942	2682	1350	397	295
2016-09-01.16:55:43	60943	2683	1350	395	262
2016-09-01.16:55:44	60944	2684	1350	399	251
2016-09-01.16:55:45	60945	2685	1350	372	282
2016-09-01.16:55:47	60947	2687	1350	361	245
2016-09-01.16:55:48	60948	2688	1350	390	282
2016-09-01.16:55:49	60949	2689	1350	363	253
2016-09-01.16:55:51	60951	2691	1350	381	273
2016-09-01.16:55:52	60952	2692	1350	385	278
2016-09-01.16:55:53	60953	2693	1350	368	264
2016-09-01.16:55:55	60955	2695	1350	405	288
2016-09-01.16:55:57	60957	2697	1350	363	286
2016-09-01.16:55:58	60958	2698	1350	338	235
2016-09-01.16:55:59	60959	2699	1350	393	261
2016-09-01.16:56:01	60961	2701	1360	408	259
2016-09-01.16:56:02	60962	2702	1360	408	278
2016-09-01.16:56:04	60964	2704	1360	423	287
2016-09-01.16:56:05	60965	2705	1360	386	262
2016-09-01.16:56:07	60967	2707	1360	368	250
2016-09-01.16:56:09	60969	2709	1360	362	277
2016-09-01.16:56:10	60970	2710	1360	368	245
2016-09-01.16:56:11	60971	2711	1360	333	254
2016-09-01.16:56:13	60973	2713	1360	384	281
2016-09-01.16:56:14	60974	2714	1360	381	292
2016-09-01.16:56:16	60976	2716	1360	398	279
2016-09-01.16:56:17	60977	2717	1360	373	277
2016-09-01.16:56:18	60978	2718	1360	382	243
2016-09-01.16:56:19	60979	2719	1360	380	248
2016-09-01.16:56:21	60981	2721	1370	372	288
2016-09-01.16:56:22	60982	2722	1370	357	256
2016-09-01.16:56:23	60983	2723	1370	393	255
2016-09-01.16:56:25	60985	2725	1370	346	278
2016-09-01.16:56:26	60986	2726	1370	377	257
2016-09-01.16:56:27	60987	2727	1370	330	238
2016-09-01.16:56:29	60989	2729	1370	400	284
2016-09-01.16:56:30	60990	2730	1370	353	243
2016-09-01.16:56:31	60991	2731	1370	390	275
2016-09-01.16:56:33	60993	2733	1370	348	244
2016-09-01.16:56:34	60994	2734	1370	375	285
2016-09-01.16:56:35	60995	2735	1370	348	235
2016-09-01.16:56:36	60996	2736	1370	362	260
2016-09-01.16:56:38	60998	2738	1370	394	274
2016-09-01.16:56:39	60999	2739	1370	358	255
2016-09-01.16:56:40	61000	2740	1380	323	244
2016-09-01.16:56:42	61002	2742	1380	344	243
2016-09-01.16:56:43	61003	2743	1380	413	277
2016-09-01.16:56:44	61004	2744	1380	359	236
2016-09-01.16:56:46	61006	2746	1380	343	244
2016-09-01.16:56:47	61007	2747	1380	410	281
2016-09-01.16:56:48	61008	2748	1380	349	255
2016-09-01.16:56:50	61010	2750	1380	407	281
2016-09-01.16:56:51	61011	2751	1380	393	270
2016-09-01.16:56:52	61012	2752	1380	358	239
2016-09-01.16:56:53	61013	2753	1380	394	283
2016-09-01.16:56:55	61015	2755	1380	383	247
2016-09-01.16:56:56	61016	2756	1380	346	259
2016-09-01.16:56:57	61017	2757	1380	377	271
2016-09-01.16:56:59	61019	2759	1380	331	250
2016-09-01.16:57:00	61020	2760	1390	369	295
2016-09-01.16:57:01	61021	2761	1390	366	253
2016-09-01.16:57:02	61022	2762	1390	353	265
2016-09-01.16:57:04	61024	2764	1390	415	270
2016-09-01.16:57:05	61025	2765	1390	359	250
2016-09-01.16:57:06	61026	2766	1390	400	251
2016-09-01.16:57:08	61028	2768	1390	385	238
2016-09-01.16:57:09	61029	2769	1390	401	278
2016-09-01.16:57:10	61030	2770	1390	408	258
2016-09-01.16:57:12	61032	2772	1390	352	252
2016-09-01.16:57:13	61033	2773	1390	392	273
2016-09-01.16:57:14	61034	2774	1390	389	268
2016-09-01.16:57:16	61036	2776	1390	459	260
2016-09-01.16:57:17	61037	2777	1390	428	253
2016-09-01.16:57:18	61038	2778	1390	383	240
2016-09-01.16:57:20	61040	2780	1400	331	246
2016-09-01.16:57:21	61041	2781	1400	331	241
2016-09-01.16:57:22	61042	2782	1400	366	262
2016-09-01.16:57:24	61044	2784	1400	413	273
2016-09-01.16:57:25	61045	2785	1400	408	287
2016-09-01.16:57:26	61046	2786	1400	384	253
2016-09-01.16:57:27	61047	2787	1400	342	266
2016-09-01.16:57:29	61049	2789	1400	438	278
2016-09-01.16:57:30	61050	2790	1400	379	276
2016-09-01.16:57:31	61051	2791	1400	384	279
2016-09-01.16:57:33	61053	2793	1400	380	274
2016-09-01.16:57:34	61054	2794	1400	419	278
2016-09-01.16:57:35	61055	2795	1400	429	281
2016-09-01.16:57:36	61056	2796	1400	388	239
2016-09-01.16:57:38	61058	2798	1400	385	274
2016-09-01.16:57:39	61059	2799	1400	433	268
2016-09-01.16:57:40	61060	2800	1410	361	277
2016-09-01.16:57:41	61061	2801	1410	386	243
2016-09-01.16:57:43	61063	2803	1410	346	241
2016-09-01.16:57:44	61064	2804	1410	340	232
2016-09-01.16:57:45	61065	2805	1410	365	283
2016-09-01.16:57:47	61067	2807	1410	364	277
2016-09-01.16:57:48	61068	2808	1410	421	281
2016-09-01.16:57:49	61069	2809	1410	326	242
2016-09-01.16:57:51	61071	2811	1410	411	284
2016-09-01.16:57:52	61072	2812	1410	386	276
2016-09-01.16:57:53	61073	2813	1410	404	287
2016-09-01.16:57:55	61075	2815	1410	396	280
2016-09-01.16:57:56	61076	2816	1410	395	245
2016-09-01.16:57:57	61077	2817	1410	372	238
2016-09-01.16:57:58	61078	2818	1410	375	267
2016-09-01.16:58:00	61080	2820	1420	425	252
2016-09-01.16:58:01	61081	2821	1420	374	264
2016-09-01.16:58:02	61082	2822	1420	348	235
2016-09-01.16:58:04	61084	2824	1420	362	239
2016-09-01.16:58:05	61085	2825	1420	391	255
2016-09-01.16:58:06	61086	2826	1420	339	239
2016-09-01.16:58:07	61087	2827	1420	385	247
2016-09-01.16:58:09	61089	2829	1420	378	241
2016-09-01.16:58:10	61090	2830	1420	336	250
2016-09-01.16:58:11	61091	2831	1420	331	236
2016-09-01.16:58:13	61093	2833	1420	400	248
2016-09-01.16:58:14	61094	2834	1420	352	244
2016-09-01.16:58:15	61095	2835	1420	385	287
2016-09-01.16:58:17	61097	2837	1420	389	267
2016-09-01.16:58:18	61098	2838	1420	372	262
2016-09-01.16:58:19	61099	2839	1420	418	272
2016-09-01.16:58:20	61100	2840	1430	390	260
2016-09-01.16:58:22	61102	2842	1430	404	240
2016-09-01.16:58:23	61103	2843	1430	356	237
2016-09-01.16:58:24	61104	2844	1430	353	246
2016-09-01.16:58:26	61106	2846	1430	414	279
2016-09-01.16:58:27	61107	2847	1430	355	269
2016-09-01.16:58:28	61108	2848	1430	384	287
2016-09-01.16:58:30	61110	2850	1430	385	278
2016-09-01.16:58:31	61111	2851	1430	386	277
2016-09-01.16:58:32	61112	2852	1430	425	274
2016-09-01.16:58:33	61113	2853	1430	432	261
2016-09-01.16:58:35	61115	2855	1430	396	249
2016-09-01.16:58:36	61116	2856	1430	422	280
2016-09-01.16:58:37	61117	2857	1430	421	274
2016-09-01.16:58:39	61119	2859	1430	359	296
2016-09-01.16:58:40	61120	2860	1440	395	283
2016-09-01.16:58:41	61121	2861	1440	390	287
2016-09-01.16:58:42	61122	2862	1440	392	288
2016-09-01.16:58:44	61124	2864	1440	382	276
2016-09-01.16:58:45	61125	2865	1440	337	240
2016-09-01.16:58:46	61126	2866	1440	406	277
2016-09-01.16:58:48	61128	2868	1440	357	254
2016-09-01.16:58:49	61129	2869	1440	327	236
2016-09-01.16:58:50	61130	2870	1440	423	278
2016-09-01.16:58:52	61132	2872	1440	409	274
2016-09-01.16:58:53	61133	2873	1440	391	276
2016-09-01.16:58:54	61134	2874	1440	342	246
2016-09-01.16:58:56	61136	2876	1440	442	281
2016-09-01.16:58:57	61137	2877	1440	333	271
2016-09-01.16:58:58	61138	2878	1440	360	246
2016-09-01.16:58:59	61139	2879	1440	379	261
2016-09-01.16:59:01	61141	2881	1450	405	267
2016-09-01.16:59:02	61142	2882	1450	326	240
2016-09-01.16:59:03	61143	2883	1450	375	250
2016-09-01.16:59:05	61145	2885	1450	349	242
2016-09-01.16:59:06	61146	2886	1450	369	251
2016-09-01.16:59:07	61147	2887	1450	371	257
2016-09-01.16:59:09	61149	2889	1450	406	269
2016-09-01.16:59:10	61150	2890	1450	318	240
2016-09-01.16:59:11	61151	2891	1450	400	278
2016-09-01.16:59:13	61153	2893	1450	371	271
2016-09-01.16:59:14	61154	2894	1450	401	284
2016-09-01.16:59:15	61155	2895	1450	393	278
2016-09-01.16:59:16	61156	2896	1450	344	242
2016-09-01.16:59:18	61158	2898	1450	364	247
2016-09-01.16:59:19	61159	2899	1450	370	257
2016-09-01.16:59:20	61160	2900	1460	433	284
2016-09-01.16:59:22	61162	2902	1460	404	282
2016-09-01.16:59:23	61163	2903	1460	355	265
2016-09-01.16:59:24	61164	2904	1460	406	259
2016-09-01.16:59:25	61165	2905	1460	399	278
2016-09-01.16:59:27	61167	2907	1460	366	260
2016-09-01.16:59:28	61168	2908	1460	418	271
2016-09-01.16:59:29	61169	2909	1460	345	245
2016-09-01.16:59:31	61171	2911	1460	393	243
2016-09-01.16:59:32	61172	2912	1460	328	237
2016-09-01.16:59:33	61173	2913	1460	414	282
2016-09-01.16:59:34	61174	2914	1460	375	261
2016-09-01.16:59:36	61176	2916	1460	388	277
2016-09-01.16:59:37	61177	2917	1460	362	240
2016-09-01.16:59:39	61179	2919	1460	371	263
2016-09-01.16:59:40	61180	2920	1470	385	264
2016-09-01.16:59:41	61181	2921	1470	341	251
2016-09-01.16:59:42	61182	2922	1470	352	240
2016-09-01.16:59:44	61184	2924	1470	336	239
2016-09-01.16:59:45	61185	2925	1470	350	248
2016-09-01.16:59:46	61186	2926	1470	407	270
2016-09-01.16:59:48	61188	2928	1470	327	250
2016-09-01.16:59:49	61189	2929	1470	408	244
2016-09-01.16:59:50	61190	2930	1470	413	283
2016-09-01.16:59:51	61191	2931	1470	326	236
2016-09-01.16:59:53	61193	2933	1470	363	241
2016-09-01.16:59:54	61194	2934	1470	392	266
2016-09-01.16:59:55	61195	2935	1470	401	260
2016-09-01.16:59:57	61197	2937	1470	362	240
2016-09-01.16:59:58	61198	2938	1470	336	240
2016-09-01.16:59:59	61199	2939	1470	395	254
2016-09-01.17:00:00	61200	2940	1480	383	250
2016-09-01.17:00:02	61202	2942	1480	355	246
2016-09-01.17:00:03	61203	2943	1480	348	250
2016-09-01.17:00:04	61204	2944	1480	346	264
2016-09-01.17:00:06	61206	2946	1480	325	235
2016-09-01.17:00:07	61207	2947	1480	366	275
2016-09-01.17:00:08	61208	2948	1480	378	242
2016-09-01.17:00:10	61210	2950	1480	332	242
2016-09-01.17:00:11	61211	2951	1480	380	248
2016-09-01.17:00:12	61212	2952	1480	396	267
2016-09-01.17:00:14	61214	2954	1480	395	294
2016-09-01.17:00:15	61215	2955	1480	343	240
2016-09-01.17:00:16	61216	2956	1480	385	273
2016-09-01.17:00:17	61217	2957	1480	384	285
2016-09-01.17:00:19	61219	2959	1480	409	277
2016-09-01.17:00:20	61220	2960	1490	421	274
2016-09-01.17:00:21	61221	2961	1490	408	259
2016-09-01.17:00:23	61223	2963	1490	355	260
2016-09-01.17:00:24	61224	2964	1490	399	273
2016-09-01.17:00:25	61225	2965	1490	421	290
2016-09-01.17:00:26	61226	2966	1490	380	264
2016-09-01.17:00:28	61228	2968	1490	375	284
2016-09-01.17:00:29	61229	2969	1490	362	281
2016-09-01.17:00:30	61230	2970	1490	434	278
2016-09-01.17:00:32	61232	2972	1490	386	280
2016-09-01.17:00:33	61233	2973	1490	340	276
2016-09-01.17:00:34	61234	2974	1490	383	275
2016-09-01.17:00:35	61235	2975	1490	383	253
2016-09-01.17:00:37	61237	2977	1490	398	250
2016-09-01.17:00:38	61238	2978	1490	400	268
2016-09-01.17:00:39	61239	2979	1490	323	235
2016-09-01.17:00:41	61241	2981	1500	379	272
2016-09-01.17:00:42	61242	2982	1500	359	285
2016-09-01.17:00:43	61243	2983	1500	366	272
2016-09-01.17:00:45	61245	2985	1500	426	250
2016-09-01.17:00:46	61246	2986	1500	332	245
2016-09-01.17:00:47	61247	2987	1500	372	281
2016-09-01.17:00:48	61248	2988	1500	405	274
2016-09-01.17:00:50	61250	2990	1500	409	278
2016-09-01.17:00:51	61251	2991	1500	402	283
2016-09-01.17:00:52	61252	2992	1500	399	275
2016-09-01.17:00:54	61254	2994	1500	339	233
2016-09-01.17:00:55	61255	2995	1500	372	249
2016-09-01.17:00:56	61256	2996	1500	383	244
2016-09-01.17:00:58	61258	2998	1500	381	285
2016-09-01.17:00:59	61259	2999	1500	414	252
2016-09-01.17:01:00	61260	3000	1510	399	281
2016-09-01.17:01:02	61262	3002	1510	354	238
2016-09-01.17:01:03	61263	3003	1510	390	236
2016-09-01.17:01:04	61264	3004	1510	367	246
2016-09-01.17:01:05	61265	3005	1510	413	284
2016-09-01.17:01:07	61267	3007	1510	371	267
2016-09-01.17:01:08	61268	3008	1510	370	266
2016-09-01.17:01:09	61269	3009	1510	399	250
2016-09-01.17:01:11	61271	3011	1510	367	242
2016-09-01.17:01:12	61272	3012	1510	396	290
2016-09-01.17:01:13	61273	3013	1510	372	269
2016-09-01.17:01:15	61275	3015	1510	401	267
2016-09-01.17:01:16	61276	3016	1510	416	251
2016-09-01.17:01:17	61277	3017	1510	381	239
2016-09-01.17:01:19	61279	3019	1510	354	242
2016-09-01.17:01:20	61280	3020	1520	383	262
2016-09-01.17:01:21	61281	3021	1520	357	263
2016-09-01.17:01:23	61283	3023	1520	353	241
2016-09-01.17:01:24	61284	3024	1520	400	251
2016-09-01.17:01:25	61285	3025	1520	389	274
2016-09-01.17:01:26	61286	3026	1520	428	261
2016-09-01.17:01:28	61288	3028	1520	361	280
2016-09-01.17:01:29	61289	3029	1520	413	300
2016-09-01.17:01:30	61290	3030	1520	380	246
2016-09-01.17:01:32	61292	3032	1520	386	278
2016-09-01.17:01:33	61293	3033	1520	408	251
2016-09-01.17:01:34	61294	3034	1520	343	242
2016-09-01.17:01:35	61295	3035	1520	400	265
2016-09-01.17:01:37	61297	3037	1520	389	244
2016-09-01.17:01:38	61298	3038	1520	362	246
2016-09-01.17:01:39	61299	3039	1520	324	240
2016-09-01.17:01:41	61301	3041	1530	371	261
2016-09-01.17:01:42	61302	3042	1530	353	233
2016-09-01.17:01:43	61303	3043	1530	354	250
2016-09-01.17:01:45	61305	3045	1530	427	275
2016-09-01.17:01:46	61306	3046	1530	399	270
2016-09-01.17:01:47	61307	3047	1530	418	252
2016-09-01.17:01:48	61308	3048	1530	369	247
2016-09-01.17:01:50	61310	3050	1530	405	288
2016-09-01.17:01:51	61311	3051	1530	399	277
2016-09-01.17:01:52	61312	3052	1530	402	284
2016-09-01.17:01:54	61314	3054	1530	394	259
2016-09-01.17:01:55	61315	3055	1530	437	281
2016-09-01.17:01:56	61316	3056	1530	377	275
2016-09-01.17:01:57	61317	3057	1530	405	258
2016-09-01.17:01:59	61319	3059	1530	399	280
2016-09-01.17:02:00	61320	3060	1540	362	240
2016-09-01.17:02:01	61321	3061	1540	338	244
2016-09-01.17:02:03	61323	3063	1540	407	275
2016-09-01.17:02:04	61324	3064	1540	366	243
2016-09-01.17:02:05	61325	3065	1540	328	237
2016-09-01.17:02:07	61327	3067	1540	400	250
2016-09-01.17:02:08	61328	3068	1540	367	247
2016-09-01.17:02:09	61329	3069	1540	409	267
2016-09-01.17:02:10	61330	3070	1540	401	277
2016-09-01.17:02:12	61332	3072	1540	396	276
2016-09-01.17:02:13	61333	3073	1540	359	248
2016-09-01.17:02:14	61334	3074	1540	375	257
2016-09-01.17:02:16	61336	3076	1540	380	278
2016-09-01.17:02:17	61337	3077	1540	399	294
2016-09-01.17:02:18	61338	3078	1540	392	281
2016-09-01.17:02:19	61339	3079	1540	373	264
2016-09-01.17:02:21	61341	3081	1550	403	265
2016-09-01.17:02:22	61342	3082	1550	406	279
2016-09-01.17:02:23	61343	3083	1550	367	272
2016-09-01.17:02:25	61345	3085	1550	364	249
2016-09-01.17:02:26	61346	3086	1550	396	254
2016-09-01.17:02:27	61347	3087	1550	366	238
2016-09-01.17:02:29	61349	3089	1550	357	244
2016-09-01.17:02:30	61350	3090	1550	373	278
2016-09-01.17:02:31	61351	3091	1550	341	261
2016-09-01.17:02:32	61352	3092	1550	420	256
2016-09-01.17:02:34	61354	3094	1550	425	250
2016-09-01.17:02:35	61355	3095	1550	363	232
2016-09-01.17:02:36	61356	3096	1550	370	241
2016-09-01.17:02:38	61358	3098	1550	405	284
2016-09-01.17:02:39	61359	3099	1550	415	269
2016-09-01.17:02:40	61360	3100	1560	381	253
2016-09-01.17:02:41	61361	3101	1560	407	277
2016-09-01.17:02:43	61363	3103	1560	397	269
2016-09-01.17:02:44	61364	3104	1560	385	272
2016-09-01.17:02:45	61365	3105	1560	407	289
2016-09-01.17:02:47	61367	3107	1560	408	237
2016-09-01.17:02:48	61368	3108	1560	382	278
2016-09-01.17:02:49	61369	3109	1560	378	260
2016-09-01.17:02:51	61371	3111	1560	418	244
2016-09-01.17:02:52	61372	3112	1560	379	271
2016-09-01.17:02:53	61373	3113	1560	400	277
2016-09-01.17:02:54	61374	3114	1560	426	247
2016-09-01.17:02:56	61376	3116	1560	367	248
2016-09-01.17:02:57	61377	3117	1560	387	275
2016-09-01.17:02:58	61378	3118	1560	407	272
2016-09-01.17:02:59	61379	3119	1560	417	279
2016-09-01.17:03:01	61381	3121	1570	421	271
2016-09-01.17:03:02	61382	3122	1570	375	260
2016-09-01.17:03:03	61383	3123	1570	422	247
2016-09-01.17:03:05	61385	3125	1570	362	258
2016-09-01.17:03:06	61386	3126	1570	334	234
2016-09-01.17:03:07	61387	3127	1570	407	279
2016-09-01.17:03:09	61389	3129	1570	370	271
2016-09-01.17:03:10	61390	3130	1570	379	272
2016-09-01.17:03:11	61391	3131	1570	420	255
2016-09-01.17:03:13	61393	3133	1570	330	238
2016-09-01.17:03:14	61394	3134	1570	397	237
2016-09-01.17:03:15	61395	3135	1570	362	267
2016-09-01.17:03:16	61396	3136	1570	334	243
2016-09-01.17:03:18	61398	3138	1570	400	274
2016-09-01.17:03:19	61399	3139	1570	384	270
2016-09-01.17:03:20	61400	3140	1580	350	232
2016-09-01.17:03:22	61402	3142	1580	450	279
2016-09-01.17:03:23	61403	3143	1580	382	270
2016-09-01.17:03:24	61404	3144	1580	405	259
2016-09-01.17:03:25	61405	3145	1580	350	241
2016-09-01.17:03:27	61407	3147	1580	363	255
2016-09-01.17:03:28	61408	3148	1580	406	271
2016-09-01.17:03:29	61409	3149	1580	326	243
2016-09-01.17:03:31	61411	3151	1580	438	261
2016-09-01.17:03:32	61412	3152	1580	418	249
2016-09-01.17:03:33	61413	3153	1580	367	240
2016-09-01.17:03:35	61415	3155	1580	310	226
2016-09-01.17:03:36	61416	3156	1580	403	255
2016-09-01.17:03:37	61417	3157	1580	338	242
2016-09-01.17:03:39	61419	3159	1580	356	232
2016-09-01.17:03:40	61420	3160	1590	399	273
2016-09-01.17:03:41	61421	3161	1590	344	230
2016-09-01.17:03:42	61422	3162	1590	342	242
2016-09-01.17:03:44	61424	3164	1590	383	246
2016-09-01.17:03:45	61425	3165	1590	321	233
2016-09-01.17:03:46	61426	3166	1590	398	288
2016-09-01.17:03:48	61428	3168	1590	350	240
2016-09-01.17:03:49	61429	3169	1590	397	270
2016-09-01.17:03:50	61430	3170	1590	408	261
2016-09-01.17:03:52	61432	3172	1590	383	247
2016-09-01.17:03:53	61433	3173	1590	373	246
2016-09-01.17:03:54	61434	3174	1590	411	268
2016-09-01.17:03:56	61436	3176	1590	341	235
2016-09-01.17:03:57	61437	3177	1590	432	287
2016-09-01.17:03:58	61438	3178	1590	384	241
2016-09-01.17:04:00	61440	3180	1600	331	262
2016-09-01.17:04:01	61441	3181	1600	421	261
2016-09-01.17:04:02	61442	3182	1600	333	250
2016-09-01.17:04:03	61443	3183	1600	423	285
2016-09-01.17:04:05	61445	3185	1600	434	273
2016-09-01.17:04:06	61446	3186	1600	371	262
2016-09-01.17:04:07	61447	3187	1600	366	269
2016-09-01.17:04:09	61449	3189	1600	412	275
2016-09-01.17:04:10	61450	3190	1600	307	228
2016-09-01.17:04:11	61451	3191	1600	400	251
2016-09-01.17:04:13	61453	3193	1600	351	239
2016-09-01.17:04:14	61454	3194	1600	446	276
2016-09-01.17:04:15	61455	3195	1600	400	273
2016-09-01.17:04:16	61456	3196	1600	423	264
2016-09-01.17:04:18	61458	3198	1600	391	252
2016-09-01.17:04:19	61459	3199	1600	407	284
2016-09-01.17:04:20	61460	3200	1610	397	256
2016-09-01.17:04:22	61462	3202	1610	414	243
2016-09-01.17:04:23	61463	3203	1610	392	234
2016-09-01.17:04:24	61464	3204	1610	376	237
2016-09-01.17:04:26	61466	3206	1610	410	278
2016-09-01.17:04:27	61467	3207	1610	381	259
2016-09-01.17:04:28	61468	3208	1610	366	243
2016-09-01.17:04:29	61469	3209	1610	400	241
2016-09-01.17:04:31	61471	3211	1610	344	250
2016-09-01.17:04:32	61472	3212	1610	394	271
2016-09-01.17:04:33	61473	3213	1610	401	282
2016-09-01.17:04:35	61475	3215	1610	408	283
[truncated: 28,015 more rows]

## Sheet: 20161005 - Control
Version	OpenCV 3.1 - CUFF Blueprint v1 - Control
Location	CRAE - Control
x-coordinate Boundary	0
y-coordinate Boundary	0
Threshold Value	107
Maximum Setup Frequency
Chamber width
Chamber height
Timestamp	Absolute 24-hr Seconds	Time (s)	Frequency (MHz)	x Avg.	y Avg.
2016-10-05.18:35:00	66900	0	n/a	244	31
2016-10-05.18:35:01	66901	1	n/a	277	33
2016-10-05.18:35:03	66903	3	n/a	451	46
2016-10-05.18:35:04	66904	4	n/a	439	44
2016-10-05.18:35:05	66905	5	n/a	460	52
2016-10-05.18:35:06	66906	6	n/a	144	77
2016-10-05.18:35:08	66908	8	n/a	269	30
2016-10-05.18:35:09	66909	9	n/a	191	25
2016-10-05.18:35:10	66910	10	n/a	200	25
2016-10-05.18:35:11	66911	11	n/a	157	25
2016-10-05.18:35:12	66912	12	n/a	156	26
2016-10-05.18:35:14	66914	14	n/a	220	22
2016-10-05.18:35:15	66915	15	n/a	174	21
2016-10-05.18:35:16	66916	16	n/a	145	19
2016-10-05.18:35:17	66917	17	n/a	211	24
2016-10-05.18:35:18	66918	18	n/a	158	27
2016-10-05.18:35:20	66920	20	n/a	162	22
2016-10-05.18:35:21	66921	21	n/a	195	21
2016-10-05.18:35:22	66922	22	n/a	172	24
2016-10-05.18:35:23	66923	23	n/a	167	22
2016-10-05.18:35:24	66924	24	n/a	140	19
2016-10-05.18:35:26	66926	26	n/a	126	21
2016-10-05.18:35:27	66927	27	n/a	161	20
2016-10-05.18:35:28	66928	28	n/a	160	20
2016-10-05.18:35:29	66929	29	n/a	158	20
2016-10-05.18:35:30	66930	30	n/a	131	21
2016-10-05.18:35:32	66932	32	n/a	116	19
2016-10-05.18:35:33	66933	33	n/a	111	19
2016-10-05.18:35:34	66934	34	n/a	135	22
2016-10-05.18:35:35	66935	35	n/a	117	23
2016-10-05.18:35:36	66936	36	n/a	126	21
2016-10-05.18:35:38	66938	38	n/a	119	19
2016-10-05.18:35:39	66939	39	n/a	127	18
2016-10-05.18:35:40	66940	40	n/a	135	20
2016-10-05.18:35:41	66941	41	n/a	135	21
2016-10-05.18:35:42	66942	42	n/a	129	19
2016-10-05.18:35:44	66944	44	n/a	159	22
2016-10-05.18:35:45	66945	45	n/a	124	19
2016-10-05.18:35:46	66946	46	n/a	154	21
2016-10-05.18:35:47	66947	47	n/a	130	20
2016-10-05.18:35:48	66948	48	n/a	135	19
2016-10-05.18:35:50	66950	50	n/a	131	19
2016-10-05.18:35:51	66951	51	n/a	137	24
2016-10-05.18:35:52	66952	52	n/a	141	19
2016-10-05.18:35:53	66953	53	n/a	144	20
2016-10-05.18:35:54	66954	54	n/a	106	19
2016-10-05.18:35:56	66956	56	n/a	132	19
2016-10-05.18:35:57	66957	57	n/a	127	19
2016-10-05.18:35:58	66958	58	n/a	164	22
2016-10-05.18:35:59	66959	59	n/a	138	23
2016-10-05.18:36:00	66960	60	n/a	127	21
2016-10-05.18:36:02	66962	62	n/a	157	21
2016-10-05.18:36:03	66963	63	n/a	155	21
2016-10-05.18:36:04	66964	64	n/a	120	22
2016-10-05.18:36:05	66965	65	n/a	114	23
2016-10-05.18:36:06	66966	66	n/a	133	21
2016-10-05.18:36:07	66967	67	n/a	113	23
2016-10-05.18:36:09	66969	69	n/a	145	19
2016-10-05.18:36:10	66970	70	n/a	137	19
2016-10-05.18:36:11	66971	71	n/a	120	19
2016-10-05.18:36:12	66972	72	n/a	150	26
2016-10-05.18:36:13	66973	73	n/a	132	19
2016-10-05.18:36:15	66975	75	n/a	161	22
2016-10-05.18:36:16	66976	76	n/a	165	20
2016-10-05.18:36:17	66977	77	n/a	133	19
2016-10-05.18:36:18	66978	78	n/a	156	20
2016-10-05.18:36:19	66979	79	n/a	141	21
2016-10-05.18:36:21	66981	81	n/a	164	21
2016-10-05.18:36:22	66982	82	n/a	130	20
2016-10-05.18:36:23	66983	83	n/a	110	19
2016-10-05.18:36:24	66984	84	n/a	164	24
2016-10-05.18:36:26	66986	86	n/a	130	21
2016-10-05.18:36:27	66987	87	n/a	219	23
2016-10-05.18:36:28	66988	88	n/a	156	20
2016-10-05.18:36:29	66989	89	n/a	116	19
2016-10-05.18:36:30	66990	90	n/a	124	19
2016-10-05.18:36:32	66992	92	n/a	132	19
2016-10-05.18:36:33	66993	93	n/a	117	19
2016-10-05.18:36:34	66994	94	n/a	124	20
2016-10-05.18:36:35	66995	95	n/a	122	21
2016-10-05.18:36:36	66996	96	n/a	154	45
2016-10-05.18:36:37	66997	97	n/a	140	19
2016-10-05.18:36:39	66999	99	n/a	111	24
2016-10-05.18:36:40	67000	100	n/a	164	19
2016-10-05.18:36:41	67001	101	n/a	140	24
2016-10-05.18:36:42	67002	102	n/a	133	21
2016-10-05.18:36:43	67003	103	n/a	195	22
2016-10-05.18:36:45	67005	105	n/a	127	19
2016-10-05.18:36:46	67006	106	n/a	146	24
2016-10-05.18:36:47	67007	107	n/a	154	19
2016-10-05.18:36:48	67008	108	n/a	144	19
2016-10-05.18:36:49	67009	109	n/a	131	19
2016-10-05.18:36:51	67011	111	n/a	126	19
2016-10-05.18:36:52	67012	112	n/a	134	19
2016-10-05.18:36:53	67013	113	n/a	160	27
2016-10-05.18:36:54	67014	114	n/a	145	24
2016-10-05.18:36:56	67016	116	n/a	132	19
2016-10-05.18:36:57	67017	117	n/a	147	21
2016-10-05.18:36:58	67018	118	n/a	126	24
2016-10-05.18:36:59	67019	119	n/a	133	27
2016-10-05.18:37:00	67020	120	n/a	126	28
2016-10-05.18:37:02	67022	122	n/a	122	23
2016-10-05.18:37:03	67023	123	n/a	126	25
2016-10-05.18:37:04	67024	124	n/a	159	27
2016-10-05.18:37:05	67025	125	n/a	110	31
2016-10-05.18:37:06	67026	126	n/a	149	26
2016-10-05.18:37:08	67028	128	n/a	140	29
2016-10-05.18:37:09	67029	129	n/a	125	26
2016-10-05.18:37:10	67030	130	n/a	115	25
2016-10-05.18:37:11	67031	131	n/a	127	23
2016-10-05.18:37:13	67033	133	n/a	121	25
2016-10-05.18:37:14	67034	134	n/a	122	25
2016-10-05.18:37:15	67035	135	n/a	131	19
2016-10-05.18:37:16	67036	136	n/a	103	20
2016-10-05.18:37:17	67037	137	n/a	122	19
2016-10-05.18:37:18	67038	138	n/a	132	21
2016-10-05.18:37:20	67040	140	n/a	123	19
2016-10-05.18:37:21	67041	141	n/a	110	22
2016-10-05.18:37:22	67042	142	n/a	144	19
2016-10-05.18:37:23	67043	143	n/a	145	19
2016-10-05.18:37:24	67044	144	n/a	150	21
2016-10-05.18:37:26	67046	146	n/a	177	22
2016-10-05.18:37:27	67047	147	n/a	113	21
2016-10-05.18:37:28	67048	148	n/a	139	19
2016-10-05.18:37:29	67049	149	n/a	139	21
2016-10-05.18:37:30	67050	150	n/a	102	22
2016-10-05.18:37:32	67052	152	n/a	127	19
2016-10-05.18:37:33	67053	153	n/a	130	20
2016-10-05.18:37:34	67054	154	n/a	153	22
2016-10-05.18:37:35	67055	155	n/a	154	22
2016-10-05.18:37:36	67056	156	n/a	135	19
2016-10-05.18:37:38	67058	158	n/a	124	22
2016-10-05.18:37:39	67059	159	n/a	202	25
2016-10-05.18:37:40	67060	160	n/a	154	19
2016-10-05.18:37:41	67061	161	n/a	114	20
2016-10-05.18:37:42	67062	162	n/a	136	20
2016-10-05.18:37:44	67064	164	n/a	124	19
2016-10-05.18:37:45	67065	165	n/a	118	22
2016-10-05.18:37:46	67066	166	n/a	129	21
2016-10-05.18:37:47	67067	167	n/a	116	19
2016-10-05.18:37:48	67068	168	n/a	217	24
2016-10-05.18:37:50	67070	170	n/a	148	22
2016-10-05.18:37:51	67071	171	n/a	134	21
2016-10-05.18:37:52	67072	172	n/a	143	19
2016-10-05.18:37:53	67073	173	n/a	125	18
2016-10-05.18:37:54	67074	174	n/a	149	19
2016-10-05.18:37:55	67075	175	n/a	132	23
2016-10-05.18:37:57	67077	177	n/a	109	19
2016-10-05.18:37:58	67078	178	n/a	154	20
2016-10-05.18:37:59	67079	179	n/a	111	19
2016-10-05.18:38:00	67080	180	n/a	116	19
2016-10-05.18:38:01	67081	181	n/a	140	19
2016-10-05.18:38:03	67083	183	n/a	178	22
2016-10-05.18:38:04	67084	184	n/a	143	21
2016-10-05.18:38:05	67085	185	n/a	139	22
2016-10-05.18:38:06	67086	186	n/a	159	22
2016-10-05.18:38:07	67087	187	n/a	191	25
2016-10-05.18:38:08	67088	188	n/a	134	19
2016-10-05.18:38:10	67090	190	n/a	116	19
2016-10-05.18:38:11	67091	191	n/a	137	20
2016-10-05.18:38:12	67092	192	n/a	138	19
2016-10-05.18:38:13	67093	193	n/a	124	19
2016-10-05.18:38:15	67095	195	n/a	134	20
2016-10-05.18:38:16	67096	196	n/a	123	19
2016-10-05.18:38:17	67097	197	n/a	155	21
2016-10-05.18:38:18	67098	198	n/a	144	21
2016-10-05.18:38:19	67099	199	n/a	231	23
2016-10-05.18:38:21	67101	201	n/a	125	21
2016-10-05.18:38:22	67102	202	n/a	170	21
2016-10-05.18:38:23	67103	203	n/a	136	21
2016-10-05.18:38:24	67104	204	n/a	121	19
2016-10-05.18:38:26	67106	206	n/a	137	19
2016-10-05.18:38:27	67107	207	n/a	109	21
2016-10-05.18:38:28	67108	208	n/a	140	21
2016-10-05.18:38:29	67109	209	n/a	136	19
2016-10-05.18:38:30	67110	210	n/a	127	19
2016-10-05.18:38:32	67112	212	n/a	142	19
2016-10-05.18:38:33	67113	213	n/a	187	27
2016-10-05.18:38:34	67114	214	n/a	173	32
2016-10-05.18:38:35	67115	215	n/a	143	20
2016-10-05.18:38:36	67116	216	n/a	128	19
2016-10-05.18:38:38	67118	218	n/a	128	21
2016-10-05.18:38:39	67119	219	n/a	136	19
2016-10-05.18:38:40	67120	220	n/a	175	23
2016-10-05.18:38:41	67121	221	n/a	152	20
2016-10-05.18:38:42	67122	222	n/a	121	19
2016-10-05.18:38:43	67123	223	n/a	140	19
2016-10-05.18:38:45	67125	225	n/a	189	23
2016-10-05.18:38:46	67126	226	n/a	131	21
2016-10-05.18:38:47	67127	227	n/a	121	19
2016-10-05.18:38:48	67128	228	n/a	110	19
2016-10-05.18:38:50	67130	230	n/a	123	19
2016-10-05.18:38:51	67131	231	n/a	124	19
2016-10-05.18:38:52	67132	232	n/a	122	19
2016-10-05.18:38:53	67133	233	n/a	189	23
2016-10-05.18:38:54	67134	234	n/a	128	22
2016-10-05.18:38:56	67136	236	n/a	133	19
2016-10-05.18:38:57	67137	237	n/a	156	20
2016-10-05.18:38:58	67138	238	n/a	135	20
2016-10-05.18:38:59	67139	239	n/a	129	22
2016-10-05.18:39:00	67140	240	n/a	149	20
2016-10-05.18:39:02	67142	242	n/a	115	22
2016-10-05.18:39:03	67143	243	n/a	106	19
2016-10-05.18:39:04	67144	244	n/a	146	19
2016-10-05.18:39:05	67145	245	n/a	139	22
2016-10-05.18:39:06	67146	246	n/a	137	20
2016-10-05.18:39:08	67148	248	n/a	114	23
2016-10-05.18:39:09	67149	249	n/a	131	20
2016-10-05.18:39:10	67150	250	n/a	129	21
2016-10-05.18:39:11	67151	251	n/a	154	19
2016-10-05.18:39:12	67152	252	n/a	152	20
2016-10-05.18:39:14	67154	254	n/a	143	19
2016-10-05.18:39:15	67155	255	n/a	164	19
2016-10-05.18:39:16	67156	256	n/a	113	21
2016-10-05.18:39:17	67157	257	n/a	193	23
2016-10-05.18:39:18	67158	258	n/a	143	19
2016-10-05.18:39:20	67160	260	n/a	111	19
2016-10-05.18:39:21	67161	261	n/a	173	22
2016-10-05.18:39:22	67162	262	n/a	189	24
2016-10-05.18:39:23	67163	263	n/a	120	19
2016-10-05.18:39:24	67164	264	n/a	119	22
2016-10-05.18:39:26	67166	266	n/a	122	22
2016-10-05.18:39:27	67167	267	n/a	143	19
2016-10-05.18:39:28	67168	268	n/a	124	19
2016-10-05.18:39:29	67169	269	n/a	112	21
2016-10-05.18:39:30	67170	270	n/a	161	22
2016-10-05.18:39:32	67172	272	n/a	122	18
2016-10-05.18:39:33	67173	273	n/a	120	19
2016-10-05.18:39:34	67174	274	n/a	178	24
2016-10-05.18:39:35	67175	275	n/a	140	24
2016-10-05.18:39:36	67176	276	n/a	139	19
2016-10-05.18:39:38	67178	278	n/a	115	21
2016-10-05.18:39:39	67179	279	n/a	122	21
2016-10-05.18:39:40	67180	280	n/a	129	19
2016-10-05.18:39:41	67181	281	n/a	109	19
2016-10-05.18:39:42	67182	282	n/a	152	19
2016-10-05.18:39:44	67184	284	n/a	165	20
2016-10-05.18:39:45	67185	285	n/a	147	18
2016-10-05.18:39:46	67186	286	n/a	136	23
2016-10-05.18:39:47	67187	287	n/a	123	21
2016-10-05.18:39:48	67188	288	n/a	183	21
2016-10-05.18:39:50	67190	290	n/a	175	22
2016-10-05.18:39:51	67191	291	n/a	150	22
2016-10-05.18:39:52	67192	292	n/a	156	20
2016-10-05.18:39:53	67193	293	n/a	178	23
2016-10-05.18:39:54	67194	294	n/a	188	21
2016-10-05.18:39:56	67196	296	n/a	170	22
2016-10-05.18:39:57	67197	297	n/a	201	23
2016-10-05.18:39:58	67198	298	n/a	153	24
2016-10-05.18:39:59	67199	299	n/a	160	22
2016-10-05.18:40:00	67200	300	n/a	161	24
2016-10-05.18:40:01	67201	301	n/a	173	28
2016-10-05.18:40:03	67203	303	n/a	175	20
2016-10-05.18:40:04	67204	304	n/a	126	19
2016-10-05.18:40:05	67205	305	n/a	173	20
2016-10-05.18:40:06	67206	306	n/a	118	18
2016-10-05.18:40:07	67207	307	n/a	181	28
2016-10-05.18:40:09	67209	309	n/a	124	19
2016-10-05.18:40:10	67210	310	n/a	114	18
2016-10-05.18:40:11	67211	311	n/a	122	21
2016-10-05.18:40:12	67212	312	n/a	160	22
2016-10-05.18:40:14	67214	314	n/a	137	20
2016-10-05.18:40:15	67215	315	n/a	137	20
2016-10-05.18:40:16	67216	316	n/a	131	19
2016-10-05.18:40:17	67217	317	n/a	116	19
2016-10-05.18:40:18	67218	318	n/a	137	19
2016-10-05.18:40:20	67220	320	n/a	118	19
2016-10-05.18:40:21	67221	321	n/a	153	20
2016-10-05.18:40:22	67222	322	n/a	161	20
2016-10-05.18:40:23	67223	323	n/a	125	22
2016-10-05.18:40:24	67224	324	n/a	117	18
2016-10-05.18:40:26	67226	326	n/a	138	19
2016-10-05.18:40:27	67227	327	n/a	140	22
2016-10-05.18:40:28	67228	328	n/a	125	19
2016-10-05.18:40:29	67229	329	n/a	118	19
2016-10-05.18:40:30	67230	330	n/a	131	18
2016-10-05.18:40:31	67231	331	n/a	146	24
2016-10-05.18:40:33	67233	333	n/a	128	21
2016-10-05.18:40:34	67234	334	n/a	132	20
2016-10-05.18:40:35	67235	335	n/a	118	26
2016-10-05.18:40:36	67236	336	n/a	131	18
2016-10-05.18:40:38	67238	338	n/a	129	23
2016-10-05.18:40:39	67239	339	n/a	108	18
2016-10-05.18:40:40	67240	340	n/a	136	21
2016-10-05.18:40:41	67241	341	n/a	140	20
2016-10-05.18:40:42	67242	342	n/a	118	19
2016-10-05.18:40:43	67243	343	n/a	121	19
2016-10-05.18:40:45	67245	345	n/a	131	18
2016-10-05.18:40:46	67246	346	n/a	130	19
2016-10-05.18:40:47	67247	347	n/a	114	23
2016-10-05.18:40:48	67248	348	n/a	121	19
2016-10-05.18:40:49	67249	349	n/a	153	19
2016-10-05.18:40:51	67251	351	n/a	130	19
2016-10-05.18:40:52	67252	352	n/a	121	18
2016-10-05.18:40:53	67253	353	n/a	149	19
2016-10-05.18:40:54	67254	354	n/a	131	23
2016-10-05.18:40:55	67255	355	n/a	125	22
2016-10-05.18:40:57	67257	357	n/a	146	24
2016-10-05.18:40:58	67258	358	n/a	179	21
2016-10-05.18:40:59	67259	359	n/a	145	24
2016-10-05.18:41:00	67260	360	n/a	120	19
2016-10-05.18:41:01	67261	361	n/a	143	21
2016-10-05.18:41:03	67263	363	n/a	146	19
2016-10-05.18:41:04	67264	364	n/a	127	19
2016-10-05.18:41:05	67265	365	n/a	149	22
2016-10-05.18:41:06	67266	366	n/a	134	19
2016-10-05.18:41:07	67267	367	n/a	182	23
2016-10-05.18:41:09	67269	369	n/a	146	19
2016-10-05.18:41:10	67270	370	n/a	114	22
2016-10-05.18:41:11	67271	371	n/a	141	25
2016-10-05.18:41:12	67272	372	n/a	177	24
2016-10-05.18:41:13	67273	373	n/a	145	25
2016-10-05.18:41:15	67275	375	n/a	147	21
2016-10-05.18:41:16	67276	376	n/a	159	21
2016-10-05.18:41:17	67277	377	n/a	112	19
2016-10-05.18:41:18	67278	378	n/a	129	19
2016-10-05.18:41:19	67279	379	n/a	165	25
2016-10-05.18:41:21	67281	381	n/a	124	19
2016-10-05.18:41:22	67282	382	n/a	117	19
2016-10-05.18:41:23	67283	383	n/a	151	20
2016-10-05.18:41:24	67284	384	n/a	130	24
2016-10-05.18:41:26	67286	386	n/a	150	24
2016-10-05.18:41:27	67287	387	n/a	121	19
2016-10-05.18:41:28	67288	388	n/a	155	20
2016-10-05.18:41:29	67289	389	n/a	115	24
2016-10-05.18:41:30	67290	390	n/a	161	21
2016-10-05.18:41:31	67291	391	n/a	119	21
2016-10-05.18:41:33	67293	393	n/a	126	22
2016-10-05.18:41:34	67294	394	n/a	128	19
2016-10-05.18:41:35	67295	395	n/a	143	22
2016-10-05.18:41:36	67296	396	n/a	126	21
2016-10-05.18:41:37	67297	397	n/a	149	24
2016-10-05.18:41:38	67298	398	n/a	143	23
2016-10-05.18:41:40	67300	400	n/a	143	19
2016-10-05.18:41:41	67301	401	n/a	123	25
2016-10-05.18:41:42	67302	402	n/a	162	20
2016-10-05.18:41:43	67303	403	n/a	131	19
2016-10-05.18:41:44	67304	404	n/a	114	21
2016-10-05.18:41:46	67306	406	n/a	112	19
2016-10-05.18:41:47	67307	407	n/a	125	21
2016-10-05.18:41:48	67308	408	n/a	134	22
2016-10-05.18:41:49	67309	409	n/a	172	20
2016-10-05.18:41:50	67310	410	n/a	128	19
2016-10-05.18:41:52	67312	412	n/a	154	24
2016-10-05.18:41:53	67313	413	n/a	107	19
2016-10-05.18:41:54	67314	414	n/a	153	19
2016-10-05.18:41:55	67315	415	n/a	125	19
2016-10-05.18:41:56	67316	416	n/a	108	19
2016-10-05.18:41:58	67318	418	n/a	126	21
2016-10-05.18:41:59	67319	419	n/a	128	19
2016-10-05.18:42:00	67320	420	n/a	130	21
2016-10-05.18:42:01	67321	421	n/a	122	22
2016-10-05.18:42:03	67323	423	n/a	129	19
2016-10-05.18:42:04	67324	424	n/a	128	20
2016-10-05.18:42:05	67325	425	n/a	130	21
2016-10-05.18:42:06	67326	426	n/a	151	21
2016-10-05.18:42:07	67327	427	n/a	112	21
2016-10-05.18:42:08	67328	428	n/a	131	22
2016-10-05.18:42:10	67330	430	n/a	151	22
2016-10-05.18:42:11	67331	431	n/a	137	19
2016-10-05.18:42:12	67332	432	n/a	117	21
2016-10-05.18:42:13	67333	433	n/a	117	19
2016-10-05.18:42:14	67334	434	n/a	131	21
2016-10-05.18:42:16	67336	436	n/a	124	19
2016-10-05.18:42:17	67337	437	n/a	114	19
2016-10-05.18:42:18	67338	438	n/a	126	22
2016-10-05.18:42:19	67339	439	n/a	160	19
2016-10-05.18:42:20	67340	440	n/a	138	19
2016-10-05.18:42:21	67341	441	n/a	139	24
2016-10-05.18:42:23	67343	443	n/a	135	19
2016-10-05.18:42:24	67344	444	n/a	116	22
2016-10-05.18:42:25	67345	445	n/a	127	19
2016-10-05.18:42:26	67346	446	n/a	152	20
2016-10-05.18:42:28	67348	448	n/a	141	19
2016-10-05.18:42:29	67349	449	n/a	144	22
2016-10-05.18:42:30	67350	450	n/a	114	19
2016-10-05.18:42:31	67351	451	n/a	141	19
2016-10-05.18:42:32	67352	452	n/a	132	19
2016-10-05.18:42:33	67353	453	n/a	123	18
2016-10-05.18:42:35	67355	455	n/a	121	22
2016-10-05.18:42:36	67356	456	n/a	150	23
2016-10-05.18:42:37	67357	457	n/a	130	21
2016-10-05.18:42:38	67358	458	n/a	146	21
2016-10-05.18:42:40	67360	460	n/a	125	24
2016-10-05.18:42:41	67361	461	n/a	138	19
2016-10-05.18:42:42	67362	462	n/a	129	19
2016-10-05.18:42:43	67363	463	n/a	209	41
2016-10-05.18:42:44	67364	464	n/a	140	19
2016-10-05.18:42:45	67365	465	n/a	136	19
2016-10-05.18:42:47	67367	467	n/a	124	19
2016-10-05.18:42:48	67368	468	n/a	124	22
2016-10-05.18:42:49	67369	469	n/a	139	19
2016-10-05.18:42:50	67370	470	n/a	126	19
2016-10-05.18:42:52	67372	472	n/a	138	19
2016-10-05.18:42:53	67373	473	n/a	142	19
2016-10-05.18:42:54	67374	474	n/a	142	20
2016-10-05.18:42:55	67375	475	n/a	156	20
2016-10-05.18:42:56	67376	476	n/a	115	20
2016-10-05.18:42:58	67378	478	n/a	152	21
2016-10-05.18:42:59	67379	479	n/a	143	20
2016-10-05.18:43:00	67380	480	n/a	133	23
2016-10-05.18:43:01	67381	481	n/a	124	19
2016-10-05.18:43:02	67382	482	n/a	123	22
2016-10-05.18:43:03	67383	483	n/a	180	21
2016-10-05.18:43:05	67385	485	n/a	103	27
2016-10-05.18:43:06	67386	486	n/a	129	23
2016-10-05.18:43:07	67387	487	n/a	180	21
2016-10-05.18:43:08	67388	488	n/a	157	20
2016-10-05.18:43:10	67390	490	n/a	141	21
2016-10-05.18:43:11	67391	491	n/a	135	21
2016-10-05.18:43:12	67392	492	n/a	124	21
2016-10-05.18:43:13	67393	493	n/a	128	19
2016-10-05.18:43:14	67394	494	n/a	176	23
2016-10-05.18:43:15	67395	495	n/a	126	19
2016-10-05.18:43:17	67397	497	n/a	127	19
2016-10-05.18:43:18	67398	498	n/a	121	19
2016-10-05.18:43:19	67399	499	n/a	136	19
2016-10-05.18:43:20	67400	500	n/a	135	19
2016-10-05.18:43:22	67402	502	n/a	133	19
2016-10-05.18:43:23	67403	503	n/a	113	19
2016-10-05.18:43:24	67404	504	n/a	139	22
2016-10-05.18:43:25	67405	505	n/a	137	21
2016-10-05.18:43:26	67406	506	n/a	166	19
2016-10-05.18:43:27	67407	507	n/a	126	19
2016-10-05.18:43:29	67409	509	n/a	143	19
2016-10-05.18:43:30	67410	510	n/a	133	24
2016-10-05.18:43:31	67411	511	n/a	160	23
2016-10-05.18:43:32	67412	512	n/a	127	19
2016-10-05.18:43:34	67414	514	n/a	144	19
2016-10-05.18:43:35	67415	515	n/a	147	22
2016-10-05.18:43:36	67416	516	n/a	152	24
2016-10-05.18:43:37	67417	517	n/a	118	22
2016-10-05.18:43:38	67418	518	n/a	123	21
2016-10-05.18:43:40	67420	520	n/a	126	18
2016-10-05.18:43:41	67421	521	n/a	127	23
2016-10-05.18:43:42	67422	522	n/a	103	19
2016-10-05.18:43:43	67423	523	n/a	154	21
2016-10-05.18:43:44	67424	524	n/a	133	19
2016-10-05.18:43:46	67426	526	n/a	127	21
2016-10-05.18:43:47	67427	527	n/a	119	19
2016-10-05.18:43:48	67428	528	n/a	130	21
2016-10-05.18:43:49	67429	529	n/a	136	19
2016-10-05.18:43:50	67430	530	n/a	148	24
2016-10-05.18:43:52	67432	532	n/a	174	24
2016-10-05.18:43:53	67433	533	n/a	120	19
2016-10-05.18:43:54	67434	534	n/a	130	20
2016-10-05.18:43:55	67435	535	n/a	114	19
2016-10-05.18:43:56	67436	536	n/a	125	19
2016-10-05.18:43:58	67438	538	n/a	152	27
2016-10-05.18:43:59	67439	539	n/a	131	19
2016-10-05.18:44:00	67440	540	n/a	131	19
2016-10-05.18:44:01	67441	541	n/a	132	19
2016-10-05.18:44:02	67442	542	n/a	136	19
2016-10-05.18:44:03	67443	543	n/a	141	19
2016-10-05.18:44:05	67445	545	n/a	149	27
2016-10-05.18:44:06	67446	546	n/a	143	28
2016-10-05.18:44:07	67447	547	n/a	148	34
2016-10-05.18:44:08	67448	548	n/a	161	29
2016-10-05.18:44:09	67449	549	n/a	202	27
2016-10-05.18:44:11	67451	551	n/a	172	27
2016-10-05.18:44:12	67452	552	n/a	138	28
2016-10-05.18:44:13	67453	553	n/a	153	27
2016-10-05.18:44:14	67454	554	n/a	125	21
2016-10-05.18:44:15	67455	555	n/a	139	26
2016-10-05.18:44:17	67457	557	n/a	168	26
2016-10-05.18:44:18	67458	558	n/a	177	34
2016-10-05.18:44:19	67459	559	n/a	177	29
2016-10-05.18:44:20	67460	560	n/a	177	30
2016-10-05.18:44:21	67461	561	n/a	157	23
2016-10-05.18:44:23	67463	563	n/a	136	26
2016-10-05.18:44:24	67464	564	n/a	156	25
2016-10-05.18:44:25	67465	565	n/a	150	28
2016-10-05.18:44:26	67466	566	n/a	162	27
2016-10-05.18:44:27	67467	567	n/a	141	28
2016-10-05.18:44:29	67469	569	n/a	127	19
2016-10-05.18:44:30	67470	570	n/a	118	19
2016-10-05.18:44:31	67471	571	n/a	136	20
2016-10-05.18:44:32	67472	572	n/a	168	30
2016-10-05.18:44:33	67473	573	n/a	133	19
2016-10-05.18:44:35	67475	575	n/a	134	30
2016-10-05.18:44:36	67476	576	n/a	118	21
2016-10-05.18:44:37	67477	577	n/a	117	19
2016-10-05.18:44:38	67478	578	n/a	139	19
2016-10-05.18:44:39	67479	579	n/a	162	22
2016-10-05.18:44:41	67481	581	n/a	124	19
2016-10-05.18:44:42	67482	582	n/a	130	23
2016-10-05.18:44:43	67483	583	n/a	145	20
2016-10-05.18:44:44	67484	584	n/a	109	21
2016-10-05.18:44:45	67485	585	n/a	115	21
2016-10-05.18:44:46	67486	586	n/a	128	21
2016-10-05.18:44:48	67488	588	n/a	118	19
2016-10-05.18:44:49	67489	589	n/a	202	25
2016-10-05.18:44:50	67490	590	n/a	122	21
2016-10-05.18:44:51	67491	591	n/a	139	20
2016-10-05.18:44:52	67492	592	n/a	136	19
2016-10-05.18:44:54	67494	594	n/a	142	19
2016-10-05.18:44:55	67495	595	n/a	121	19
2016-10-05.18:44:56	67496	596	n/a	125	19
2016-10-05.18:44:57	67497	597	n/a	140	19
2016-10-05.18:44:58	67498	598	n/a	136	19
2016-10-05.18:44:59	67499	599	n/a	118	19
2016-10-05.18:45:01	67501	601	n/a	152	19
2016-10-05.18:45:02	67502	602	n/a	120	19
2016-10-05.18:45:03	67503	603	n/a	130	20
2016-10-05.18:45:04	67504	604	n/a	107	19
2016-10-05.18:45:05	67505	605	n/a	167	20
2016-10-05.18:45:07	67507	607	n/a	127	26
2016-10-05.18:45:08	67508	608	n/a	151	22
2016-10-05.18:45:09	67509	609	n/a	121	21
2016-10-05.18:45:10	67510	610	n/a	158	23
2016-10-05.18:45:11	67511	611	n/a	129	19
2016-10-05.18:45:13	67513	613	n/a	113	24
2016-10-05.18:45:14	67514	614	n/a	139	19
2016-10-05.18:45:15	67515	615	n/a	140	19
2016-10-05.18:45:16	67516	616	n/a	181	21
2016-10-05.18:45:17	67517	617	n/a	150	22
2016-10-05.18:45:19	67519	619	n/a	152	19
2016-10-05.18:45:20	67520	620	n/a	127	19
2016-10-05.18:45:21	67521	621	n/a	132	19
2016-10-05.18:45:22	67522	622	n/a	133	18
2016-10-05.18:45:23	67523	623	n/a	135	21
2016-10-05.18:45:24	67524	624	n/a	150	21
2016-10-05.18:45:26	67526	626	n/a	137	19
2016-10-05.18:45:27	67527	627	n/a	144	18
2016-10-05.18:45:28	67528	628	n/a	155	20
2016-10-05.18:45:29	67529	629	n/a	170	29
2016-10-05.18:45:30	67530	630	n/a	118	30
2016-10-05.18:45:32	67532	632	n/a	150	21
2016-10-05.18:45:33	67533	633	n/a	139	21
2016-10-05.18:45:34	67534	634	n/a	144	19
2016-10-05.18:45:35	67535	635	n/a	128	22
2016-10-05.18:45:36	67536	636	n/a	142	20
2016-10-05.18:45:37	67537	637	n/a	123	19
2016-10-05.18:45:39	67539	639	n/a	145	21
2016-10-05.18:45:40	67540	640	n/a	155	20
2016-10-05.18:45:41	67541	641	n/a	172	20
2016-10-05.18:45:42	67542	642	n/a	116	19
2016-10-05.18:45:44	67544	644	n/a	124	19
2016-10-05.18:45:45	67545	645	n/a	131	19
2016-10-05.18:45:46	67546	646	n/a	148	19
2016-10-05.18:45:47	67547	647	n/a	145	20
2016-10-05.18:45:48	67548	648	n/a	137	18
2016-10-05.18:45:50	67550	650	n/a	111	21
2016-10-05.18:45:51	67551	651	n/a	131	20
2016-10-05.18:45:52	67552	652	n/a	121	19
2016-10-05.18:45:53	67553	653	n/a	136	19
2016-10-05.18:45:54	67554	654	n/a	159	20
2016-10-05.18:45:56	67556	656	n/a	160	20
2016-10-05.18:45:57	67557	657	n/a	131	18
2016-10-05.18:45:58	67558	658	n/a	129	19
2016-10-05.18:45:59	67559	659	n/a	131	22
2016-10-05.18:46:00	67560	660	n/a	130	22
2016-10-05.18:46:02	67562	662	n/a	124	19
2016-10-05.18:46:03	67563	663	n/a	148	21
2016-10-05.18:46:04	67564	664	n/a	125	19
2016-10-05.18:46:05	67565	665	n/a	140	22
2016-10-05.18:46:06	67566	666	n/a	171	27
2016-10-05.18:46:07	67567	667	n/a	112	26
2016-10-05.18:46:09	67569	669	n/a	146	19
2016-10-05.18:46:10	67570	670	n/a	128	21
2016-10-05.18:46:11	67571	671	n/a	138	19
2016-10-05.18:46:12	67572	672	n/a	131	18
2016-10-05.18:46:13	67573	673	n/a	110	19
2016-10-05.18:46:15	67575	675	n/a	113	19
2016-10-05.18:46:16	67576	676	n/a	127	25
2016-10-05.18:46:17	67577	677	n/a	180	23
2016-10-05.18:46:18	67578	678	n/a	137	21
2016-10-05.18:46:19	67579	679	n/a	136	19
2016-10-05.18:46:21	67581	681	n/a	117	21
2016-10-05.18:46:22	67582	682	n/a	131	19
2016-10-05.18:46:23	67583	683	n/a	106	18
2016-10-05.18:46:24	67584	684	n/a	124	19
2016-10-05.18:46:25	67585	685	n/a	103	22
2016-10-05.18:46:27	67587	687	n/a	132	24
2016-10-05.18:46:28	67588	688	n/a	140	19
2016-10-05.18:46:29	67589	689	n/a	122	19
2016-10-05.18:46:30	67590	690	n/a	118	19
2016-10-05.18:46:31	67591	691	n/a	159	20
2016-10-05.18:46:33	67593	693	n/a	155	19
2016-10-05.18:46:34	67594	694	n/a	160	19
2016-10-05.18:46:35	67595	695	n/a	156	20
2016-10-05.18:46:36	67596	696	n/a	135	19
2016-10-05.18:46:37	67597	697	n/a	132	19
2016-10-05.18:46:39	67599	699	n/a	150	19
2016-10-05.18:46:40	67600	700	n/a	157	20
2016-10-05.18:46:41	67601	701	n/a	136	23
2016-10-05.18:46:42	67602	702	n/a	201	26
2016-10-05.18:46:43	67603	703	n/a	119	23
2016-10-05.18:46:44	67604	704	n/a	169	25
2016-10-05.18:46:46	67606	706	n/a	192	23
2016-10-05.18:46:47	67607	707	n/a	166	26
2016-10-05.18:46:48	67608	708	n/a	117	19
2016-10-05.18:46:49	67609	709	n/a	132	19
2016-10-05.18:46:50	67610	710	n/a	128	20
2016-10-05.18:46:52	67612	712	n/a	153	20
2016-10-05.18:46:53	67613	713	n/a	127	19
2016-10-05.18:46:54	67614	714	n/a	136	24
2016-10-05.18:46:55	67615	715	n/a	110	19
2016-10-05.18:46:57	67617	717	n/a	134	19
2016-10-05.18:46:58	67618	718	n/a	196	30
2016-10-05.18:46:59	67619	719	n/a	145	20
2016-10-05.18:47:00	67620	720	n/a	140	19
2016-10-05.18:47:01	67621	721	n/a	134	19
2016-10-05.18:47:03	67623	723	n/a	169	25
2016-10-05.18:47:04	67624	724	n/a	203	30
2016-10-05.18:47:05	67625	725	n/a	175	25
2016-10-05.18:47:06	67626	726	n/a	165	23
2016-10-05.18:47:08	67628	728	n/a	158	23
2016-10-05.18:47:09	67629	729	n/a	151	24
2016-10-05.18:47:10	67630	730	n/a	189	26
2016-10-05.18:47:11	67631	731	n/a	164	23
2016-10-05.18:47:12	67632	732	n/a	180	25
2016-10-05.18:47:14	67634	734	n/a	148	29
2016-10-05.18:47:15	67635	735	n/a	134	21
2016-10-05.18:47:16	67636	736	n/a	119	33
2016-10-05.18:47:17	67637	737	n/a	116	19
2016-10-05.18:47:18	67638	738	n/a	133	18
2016-10-05.18:47:20	67640	740	n/a	160	24
2016-10-05.18:47:21	67641	741	n/a	138	19
2016-10-05.18:47:22	67642	742	n/a	117	19
2016-10-05.18:47:23	67643	743	n/a	158	22
2016-10-05.18:47:24	67644	744	n/a	205	23
2016-10-05.18:47:26	67646	746	n/a	176	21
2016-10-05.18:47:27	67647	747	n/a	122	19
2016-10-05.18:47:28	67648	748	n/a	116	25
2016-10-05.18:47:29	67649	749	n/a	164	21
2016-10-05.18:47:30	67650	750	n/a	145	21
2016-10-05.18:47:32	67652	752	n/a	142	39
2016-10-05.18:47:33	67653	753	n/a	156	38
2016-10-05.18:47:34	67654	754	n/a	162	45
2016-10-05.18:47:35	67655	755	n/a	143	26
2016-10-05.18:47:36	67656	756	n/a	132	37
2016-10-05.18:47:38	67658	758	n/a	131	27
2016-10-05.18:47:39	67659	759	n/a	148	26
2016-10-05.18:47:40	67660	760	n/a	186	27
2016-10-05.18:47:41	67661	761	n/a	179	31
2016-10-05.18:47:42	67662	762	n/a	175	26
2016-10-05.18:47:44	67664	764	n/a	162	32
2016-10-05.18:47:45	67665	765	n/a	146	32
2016-10-05.18:47:46	67666	766	n/a	158	24
2016-10-05.18:47:47	67667	767	n/a	152	25
2016-10-05.18:47:48	67668	768	n/a	139	31
2016-10-05.18:47:50	67670	770	n/a	135	24
2016-10-05.18:47:51	67671	771	n/a	171	27
2016-10-05.18:47:52	67672	772	n/a	140	28
2016-10-05.18:47:53	67673	773	n/a	134	32
2016-10-05.18:47:54	67674	774	n/a	168	27
2016-10-05.18:47:56	67676	776	n/a	144	26
2016-10-05.18:47:57	67677	777	n/a	153	25
2016-10-05.18:47:58	67678	778	n/a	161	25
2016-10-05.18:47:59	67679	779	n/a	171	26
2016-10-05.18:48:00	67680	780	n/a	182	26
2016-10-05.18:48:02	67682	782	n/a	181	32
2016-10-05.18:48:03	67683	783	n/a	140	25
2016-10-05.18:48:04	67684	784	n/a	184	24
2016-10-05.18:48:05	67685	785	n/a	152	24
2016-10-05.18:48:06	67686	786	n/a	152	25
2016-10-05.18:48:08	67688	788	n/a	210	29
2016-10-05.18:48:09	67689	789	n/a	181	29
2016-10-05.18:48:10	67690	790	n/a	149	26
2016-10-05.18:48:11	67691	791	n/a	160	29
2016-10-05.18:48:12	67692	792	n/a	165	26
2016-10-05.18:48:14	67694	794	n/a	181	36
2016-10-05.18:48:15	67695	795	n/a	187	25
2016-10-05.18:48:16	67696	796	n/a	197	26
2016-10-05.18:48:17	67697	797	n/a	150	27
2016-10-05.18:48:18	67698	798	n/a	141	25
2016-10-05.18:48:20	67700	800	n/a	157	25
2016-10-05.18:48:21	67701	801	n/a	160	26
2016-10-05.18:48:22	67702	802	n/a	151	25
2016-10-05.18:48:23	67703	803	n/a	130	27
2016-10-05.18:48:24	67704	804	n/a	149	24
2016-10-05.18:48:26	67706	806	n/a	171	31
2016-10-05.18:48:27	67707	807	n/a	159	24
2016-10-05.18:48:28	67708	808	n/a	152	27
2016-10-05.18:48:29	67709	809	n/a	164	24
2016-10-05.18:48:30	67710	810	n/a	136	25
2016-10-05.18:48:32	67712	812	n/a	169	25
2016-10-05.18:48:33	67713	813	n/a	171	27
2016-10-05.18:48:34	67714	814	n/a	152	25
2016-10-05.18:48:35	67715	815	n/a	189	27
2016-10-05.18:48:36	67716	816	n/a	160	25
2016-10-05.18:48:37	67717	817	n/a	170	34
2016-10-05.18:48:39	67719	819	n/a	149	27
2016-10-05.18:48:40	67720	820	n/a	173	27
2016-10-05.18:48:41	67721	821	n/a	133	27
2016-10-05.18:48:42	67722	822	n/a	135	28
2016-10-05.18:48:43	67723	823	n/a	155	27
2016-10-05.18:48:45	67725	825	n/a	146	26
2016-10-05.18:48:46	67726	826	n/a	146	28
2016-10-05.18:48:47	67727	827	n/a	147	25
2016-10-05.18:48:48	67728	828	n/a	159	27
2016-10-05.18:48:50	67730	830	n/a	153	27
2016-10-05.18:48:51	67731	831	n/a	147	26
2016-10-05.18:48:52	67732	832	n/a	161	29
2016-10-05.18:48:53	67733	833	n/a	145	26
2016-10-05.18:48:54	67734	834	n/a	141	30
2016-10-05.18:48:56	67736	836	n/a	158	25
2016-10-05.18:48:57	67737	837	n/a	165	26
2016-10-05.18:48:58	67738	838	n/a	148	30
2016-10-05.18:48:59	67739	839	n/a	139	26
2016-10-05.18:49:00	67740	840	n/a	169	31
2016-10-05.18:49:01	67741	841	n/a	177	28
2016-10-05.18:49:03	67743	843	n/a	151	27
2016-10-05.18:49:04	67744	844	n/a	169	27
2016-10-05.18:49:05	67745	845	n/a	192	28
2016-10-05.18:49:06	67746	846	n/a	160	28
2016-10-05.18:49:07	67747	847	n/a	135	29
2016-10-05.18:49:08	67748	848	n/a	143	25
2016-10-05.18:49:10	67750	850	n/a	142	26
2016-10-05.18:49:11	67751	851	n/a	155	26
2016-10-05.18:49:12	67752	852	n/a	137	31
2016-10-05.18:49:13	67753	853	n/a	156	26
2016-10-05.18:49:14	67754	854	n/a	160	26
2016-10-05.18:49:16	67756	856	n/a	199	33
2016-10-05.18:49:17	67757	857	n/a	158	24
2016-10-05.18:49:18	67758	858	n/a	187	32
2016-10-05.18:49:19	67759	859	n/a	164	26
2016-10-05.18:49:20	67760	860	n/a	162	28
2016-10-05.18:49:22	67762	862	n/a	169	26
2016-10-05.18:49:23	67763	863	n/a	150	28
2016-10-05.18:49:24	67764	864	n/a	148	27
2016-10-05.18:49:25	67765	865	n/a	161	25
2016-10-05.18:49:26	67766	866	n/a	148	26
2016-10-05.18:49:28	67768	868	n/a	153	31
2016-10-05.18:49:29	67769	869	n/a	143	27
2016-10-05.18:49:30	67770	870	n/a	157	28
2016-10-05.18:49:31	67771	871	n/a	156	26
2016-10-05.18:49:32	67772	872	n/a	143	29
2016-10-05.18:49:34	67774	874	n/a	154	28
2016-10-05.18:49:35	67775	875	n/a	183	32
2016-10-05.18:49:36	67776	876	n/a	227	28
2016-10-05.18:49:37	67777	877	n/a	132	26
2016-10-05.18:49:39	67779	879	n/a	158	28
2016-10-05.18:49:40	67780	880	n/a	196	26
2016-10-05.18:49:41	67781	881	n/a	190	31
2016-10-05.18:49:42	67782	882	n/a	141	25
2016-10-05.18:49:43	67783	883	n/a	152	28
2016-10-05.18:49:44	67784	884	n/a	141	26
2016-10-05.18:49:46	67786	886	n/a	139	26
2016-10-05.18:49:47	67787	887	n/a	168	30
2016-10-05.18:49:48	67788	888	n/a	143	29
2016-10-05.18:49:49	67789	889	n/a	141	26
2016-10-05.18:49:51	67791	891	n/a	158	30
2016-10-05.18:49:52	67792	892	n/a	147	40
2016-10-05.18:49:53	67793	893	n/a	149	27
2016-10-05.18:49:54	67794	894	n/a	150	29
2016-10-05.18:49:56	67796	896	n/a	137	29
2016-10-05.18:49:57	67797	897	n/a	198	28
2016-10-05.18:49:58	67798	898	n/a	160	25
2016-10-05.18:49:59	67799	899	n/a	145	27
2016-10-05.18:50:00	67800	900	n/a	163	25
2016-10-05.18:50:02	67802	902	n/a	165	27
2016-10-05.18:50:03	67803	903	n/a	193	33
2016-10-05.18:50:04	67804	904	n/a	159	26
2016-10-05.18:50:05	67805	905	n/a	146	27
2016-10-05.18:50:06	67806	906	n/a	159	25
2016-10-05.18:50:08	67808	908	n/a	153	25
2016-10-05.18:50:09	67809	909	n/a	138	25
2016-10-05.18:50:10	67810	910	n/a	144	27
2016-10-05.18:50:11	67811	911	n/a	169	41
2016-10-05.18:50:12	67812	912	n/a	147	26
2016-10-05.18:50:13	67813	913	n/a	135	26
2016-10-05.18:50:15	67815	915	n/a	154	27
2016-10-05.18:50:16	67816	916	n/a	145	25
2016-10-05.18:50:17	67817	917	n/a	162	31
2016-10-05.18:50:18	67818	918	n/a	169	26
2016-10-05.18:50:19	67819	919	n/a	179	34
2016-10-05.18:50:21	67821	921	n/a	188	26
2016-10-05.18:50:22	67822	922	n/a	162	27
2016-10-05.18:50:23	67823	923	n/a	150	25
2016-10-05.18:50:24	67824	924	n/a	187	26
2016-10-05.18:50:25	67825	925	n/a	161	31
2016-10-05.18:50:27	67827	927	n/a	164	27
2016-10-05.18:50:28	67828	928	n/a	180	27
2016-10-05.18:50:29	67829	929	n/a	163	31
2016-10-05.18:50:30	67830	930	n/a	171	27
2016-10-05.18:50:31	67831	931	n/a	168	29
2016-10-05.18:50:33	67833	933	n/a	154	26
2016-10-05.18:50:34	67834	934	n/a	151	25
2016-10-05.18:50:35	67835	935	n/a	141	27
2016-10-05.18:50:36	67836	936	n/a	142	27
2016-10-05.18:50:37	67837	937	n/a	153	25
2016-10-05.18:50:39	67839	939	n/a	174	29
2016-10-05.18:50:40	67840	940	n/a	172	28
2016-10-05.18:50:41	67841	941	n/a	157	28
2016-10-05.18:50:42	67842	942	n/a	136	27
2016-10-05.18:50:43	67843	943	n/a	159	25
2016-10-05.18:50:45	67845	945	n/a	169	26
2016-10-05.18:50:46	67846	946	n/a	153	27
2016-10-05.18:50:47	67847	947	n/a	149	35
2016-10-05.18:50:48	67848	948	n/a	153	26
2016-10-05.18:50:49	67849	949	n/a	145	36
2016-10-05.18:50:51	67851	951	n/a	152	28
2016-10-05.18:50:52	67852	952	n/a	162	30
2016-10-05.18:50:53	67853	953	n/a	138	28
2016-10-05.18:50:54	67854	954	n/a	161	26
2016-10-05.18:50:56	67856	956	n/a	168	27
2016-10-05.18:50:57	67857	957	n/a	178	33
2016-10-05.18:50:58	67858	958	n/a	156	27
2016-10-05.18:50:59	67859	959	n/a	209	31
2016-10-05.18:51:00	67860	960	n/a	200	35
2016-10-05.18:51:02	67862	962	n/a	177	29
2016-10-05.18:51:03	67863	963	n/a	182	28
2016-10-05.18:51:04	67864	964	n/a	159	27
2016-10-05.18:51:05	67865	965	n/a	175	29
2016-10-05.18:51:07	67867	967	n/a	170	26
2016-10-05.18:51:08	67868	968	n/a	177	25
2016-10-05.18:51:09	67869	969	n/a	171	30
2016-10-05.18:51:10	67870	970	n/a	167	27
2016-10-05.18:51:11	67871	971	n/a	167	23
2016-10-05.18:51:13	67873	973	n/a	159	29
2016-10-05.18:51:14	67874	974	n/a	150	31
2016-10-05.18:51:15	67875	975	n/a	183	29
2016-10-05.18:51:16	67876	976	n/a	210	28
2016-10-05.18:51:17	67877	977	n/a	159	26
2016-10-05.18:51:19	67879	979	n/a	146	27
2016-10-05.18:51:20	67880	980	n/a	152	27
2016-10-05.18:51:21	67881	981	n/a	153	29
2016-10-05.18:51:22	67882	982	n/a	152	27
2016-10-05.18:51:23	67883	983	n/a	150	29
2016-10-05.18:51:25	67885	985	n/a	167	27
2016-10-05.18:51:26	67886	986	n/a	164	30
2016-10-05.18:51:27	67887	987	n/a	175	31
2016-10-05.18:51:28	67888	988	n/a	181	27
2016-10-05.18:51:29	67889	989	n/a	139	35
2016-10-05.18:51:30	67890	990	n/a	194	29
2016-10-05.18:51:32	67892	992	n/a	187	30
2016-10-05.18:51:33	67893	993	n/a	170	29
2016-10-05.18:51:34	67894	994	n/a	164	24
2016-10-05.18:51:35	67895	995	n/a	160	27
2016-10-05.18:51:36	67896	996	n/a	185	35
2016-10-05.18:51:38	67898	998	n/a	147	25
2016-10-05.18:51:39	67899	999	n/a	148	27
2016-10-05.18:51:40	67900	1000	n/a	154	25
2016-10-05.18:51:41	67901	1001	n/a	172	27
2016-10-05.18:51:43	67903	1003	n/a	147	24
2016-10-05.18:51:44	67904	1004	n/a	157	27
2016-10-05.18:51:45	67905	1005	n/a	154	24
2016-10-05.18:51:46	67906	1006	n/a	144	25
2016-10-05.18:51:47	67907	1007	n/a	147	30
2016-10-05.18:51:49	67909	1009	n/a	155	30
2016-10-05.18:51:50	67910	1010	n/a	149	28
2016-10-05.18:51:51	67911	1011	n/a	166	25
2016-10-05.18:51:52	67912	1012	n/a	171	29
2016-10-05.18:51:53	67913	1013	n/a	134	26
2016-10-05.18:51:55	67915	1015	n/a	142	27
2016-10-05.18:51:56	67916	1016	n/a	149	26
2016-10-05.18:51:57	67917	1017	n/a	149	26
2016-10-05.18:51:58	67918	1018	n/a	155	28
2016-10-05.18:51:59	67919	1019	n/a	134	27
2016-10-05.18:52:00	67920	1020	n/a	145	27
2016-10-05.18:52:02	67922	1022	n/a	133	29
2016-10-05.18:52:03	67923	1023	n/a	158	30
2016-10-05.18:52:04	67924	1024	n/a	162	25
2016-10-05.18:52:05	67925	1025	n/a	170	33
2016-10-05.18:52:06	67926	1026	n/a	182	33
2016-10-05.18:52:08	67928	1028	n/a	153	30
2016-10-05.18:52:09	67929	1029	n/a	173	28
2016-10-05.18:52:10	67930	1030	n/a	141	25
2016-10-05.18:52:11	67931	1031	n/a	157	27
2016-10-05.18:52:12	67932	1032	n/a	173	24
2016-10-05.18:52:14	67934	1034	n/a	168	29
2016-10-05.18:52:15	67935	1035	n/a	167	26
2016-10-05.18:52:16	67936	1036	n/a	138	27
2016-10-05.18:52:17	67937	1037	n/a	174	27
2016-10-05.18:52:18	67938	1038	n/a	182	27
2016-10-05.18:52:20	67940	1040	n/a	150	25
2016-10-05.18:52:21	67941	1041	n/a	183	26
2016-10-05.18:52:22	67942	1042	n/a	154	25
2016-10-05.18:52:23	67943	1043	n/a	158	24
2016-10-05.18:52:24	67944	1044	n/a	188	28
2016-10-05.18:52:26	67946	1046	n/a	148	23
2016-10-05.18:52:27	67947	1047	n/a	177	24
2016-10-05.18:52:28	67948	1048	n/a	152	34
2016-10-05.18:52:29	67949	1049	n/a	181	25
2016-10-05.18:52:30	67950	1050	n/a	155	23
2016-10-05.18:52:31	67951	1051	n/a	192	27
2016-10-05.18:52:33	67953	1053	n/a	181	23
2016-10-05.18:52:34	67954	1054	n/a	173	23
2016-10-05.18:52:35	67955	1055	n/a	153	23
2016-10-05.18:52:36	67956	1056	n/a	167	26
2016-10-05.18:52:38	67958	1058	n/a	178	25
2016-10-05.18:52:39	67959	1059	n/a	151	24
2016-10-05.18:52:40	67960	1060	n/a	179	25
2016-10-05.18:52:41	67961	1061	n/a	179	25
2016-10-05.18:52:42	67962	1062	n/a	195	30
2016-10-05.18:52:44	67964	1064	n/a	163	37
2016-10-05.18:52:45	67965	1065	n/a	149	36
2016-10-05.18:52:46	67966	1066	n/a	196	36
2016-10-05.18:52:47	67967	1067	n/a	169	34
2016-10-05.18:52:48	67968	1068	n/a	180	23
2016-10-05.18:52:49	67969	1069	n/a	157	26
2016-10-05.18:52:51	67971	1071	n/a	176	24
2016-10-05.18:52:52	67972	1072	n/a	149	22
2016-10-05.18:52:53	67973	1073	n/a	214	43
2016-10-05.18:52:54	67974	1074	n/a	150	24
2016-10-05.18:52:55	67975	1075	n/a	176	26
2016-10-05.18:52:57	67977	1077	n/a	158	32
2016-10-05.18:52:58	67978	1078	n/a	151	23
2016-10-05.18:52:59	67979	1079	n/a	176	31
2016-10-05.18:53:00	67980	1080	n/a	215	25
2016-10-05.18:53:01	67981	1081	n/a	169	25
2016-10-05.18:53:03	67983	1083	n/a	186	30
2016-10-05.18:53:04	67984	1084	n/a	147	24
2016-10-05.18:53:05	67985	1085	n/a	137	24
2016-10-05.18:53:06	67986	1086	n/a	162	24
2016-10-05.18:53:07	67987	1087	n/a	170	27
2016-10-05.18:53:08	67988	1088	n/a	153	24
2016-10-05.18:53:10	67990	1090	n/a	178	24
2016-10-05.18:53:11	67991	1091	n/a	165	24
2016-10-05.18:53:12	67992	1092	n/a	159	24
2016-10-05.18:53:13	67993	1093	n/a	154	25
2016-10-05.18:53:14	67994	1094	n/a	160	26
2016-10-05.18:53:16	67996	1096	n/a	180	32
2016-10-05.18:53:17	67997	1097	n/a	193	34
2016-10-05.18:53:18	67998	1098	n/a	165	25
2016-10-05.18:53:19	67999	1099	n/a	175	24
2016-10-05.18:53:20	68000	1100	n/a	175	24
2016-10-05.18:53:21	68001	1101	n/a	179	28
2016-10-05.18:53:23	68003	1103	n/a	141	24
2016-10-05.18:53:24	68004	1104	n/a	153	23
2016-10-05.18:53:25	68005	1105	n/a	183	24
2016-10-05.18:53:26	68006	1106	n/a	177	28
2016-10-05.18:53:28	68008	1108	n/a	164	25
2016-10-05.18:53:29	68009	1109	n/a	150	24
2016-10-05.18:53:30	68010	1110	n/a	159	24
2016-10-05.18:53:31	68011	1111	n/a	161	24
2016-10-05.18:53:32	68012	1112	n/a	159	24
2016-10-05.18:53:34	68014	1114	n/a	163	24
2016-10-05.18:53:35	68015	1115	n/a	164	23
2016-10-05.18:53:36	68016	1116	n/a	154	24
2016-10-05.18:53:37	68017	1117	n/a	149	24
2016-10-05.18:53:38	68018	1118	n/a	168	25
2016-10-05.18:53:39	68019	1119	n/a	172	23
2016-10-05.18:53:41	68021	1121	n/a	163	27
2016-10-05.18:53:42	68022	1122	n/a	141	25
2016-10-05.18:53:43	68023	1123	n/a	156	24
2016-10-05.18:53:44	68024	1124	n/a	173	30
2016-10-05.18:53:46	68026	1126	n/a	156	24
2016-10-05.18:53:47	68027	1127	n/a	198	25
2016-10-05.18:53:48	68028	1128	n/a	190	25
2016-10-05.18:53:49	68029	1129	n/a	170	24
2016-10-05.18:53:50	68030	1130	n/a	175	23
2016-10-05.18:53:51	68031	1131	n/a	176	26
2016-10-05.18:53:53	68033	1133	n/a	152	25
2016-10-05.18:53:54	68034	1134	n/a	219	24
2016-10-05.18:53:55	68035	1135	n/a	183	29
2016-10-05.18:53:56	68036	1136	n/a	212	39
2016-10-05.18:53:57	68037	1137	n/a	161	24
2016-10-05.18:53:59	68039	1139	n/a	136	25
2016-10-05.18:54:00	68040	1140	n/a	137	23
2016-10-05.18:54:01	68041	1141	n/a	147	23
2016-10-05.18:54:02	68042	1142	n/a	156	25
2016-10-05.18:54:03	68043	1143	n/a	152	24
2016-10-05.18:54:05	68045	1145	n/a	180	24
2016-10-05.18:54:06	68046	1146	n/a	181	27
2016-10-05.18:54:07	68047	1147	n/a	163	24
2016-10-05.18:54:08	68048	1148	n/a	155	25
2016-10-05.18:54:09	68049	1149	n/a	139	25
2016-10-05.18:54:11	68051	1151	n/a	138	24
2016-10-05.18:54:12	68052	1152	n/a	158	25
2016-10-05.18:54:13	68053	1153	n/a	151	23
2016-10-05.18:54:14	68054	1154	n/a	172	29
2016-10-05.18:54:15	68055	1155	n/a	162	24
2016-10-05.18:54:17	68057	1157	n/a	189	25
2016-10-05.18:54:18	68058	1158	n/a	161	23
2016-10-05.18:54:19	68059	1159	n/a	175	24
2016-10-05.18:54:20	68060	1160	n/a	166	25
2016-10-05.18:54:21	68061	1161	n/a	162	25
2016-10-05.18:54:23	68063	1163	n/a	171	28
2016-10-05.18:54:24	68064	1164	n/a	159	23
2016-10-05.18:54:25	68065	1165	n/a	152	27
2016-10-05.18:54:26	68066	1166	n/a	163	28
2016-10-05.18:54:27	68067	1167	n/a	191	30
2016-10-05.18:54:29	68069	1169	n/a	150	25
2016-10-05.18:54:30	68070	1170	n/a	174	25
2016-10-05.18:54:31	68071	1171	n/a	173	31
2016-10-05.18:54:32	68072	1172	n/a	165	24
2016-10-05.18:54:33	68073	1173	n/a	183	27
2016-10-05.18:54:35	68075	1175	n/a	191	25
2016-10-05.18:54:36	68076	1176	n/a	151	25
2016-10-05.18:54:37	68077	1177	n/a	160	24
2016-10-05.18:54:38	68078	1178	n/a	161	25
2016-10-05.18:54:39	68079	1179	n/a	215	39
2016-10-05.18:54:41	68081	1181	n/a	149	25
2016-10-05.18:54:42	68082	1182	n/a	164	23
2016-10-05.18:54:43	68083	1183	n/a	141	24
2016-10-05.18:54:44	68084	1184	n/a	165	28
2016-10-05.18:54:45	68085	1185	n/a	150	30
2016-10-05.18:54:46	68086	1186	n/a	186	30
2016-10-05.18:54:47	68087	1187	n/a	162	23
2016-10-05.18:54:48	68088	1188	n/a	175	30
2016-10-05.18:54:49	68089	1189	n/a	145	36
2016-10-05.18:54:50	68090	1190	n/a	168	24
2016-10-05.18:54:51	68091	1191	n/a	160	24
2016-10-05.18:54:52	68092	1192	n/a	156	23
2016-10-05.18:54:53	68093	1193	n/a	167	31
2016-10-05.18:54:54	68094	1194	n/a	192	30
2016-10-05.18:54:55	68095	1195	n/a	184	32
2016-10-05.18:54:56	68096	1196	n/a	175	24
2016-10-05.18:54:57	68097	1197	n/a	152	23
2016-10-05.18:54:58	68098	1198	n/a	200	27
2016-10-05.18:54:59	68099	1199	n/a	152	24
2016-10-05.18:55:00	68100	1200	n/a	156	23
2016-10-05.18:55:01	68101	1201	n/a	176	26
2016-10-05.18:55:02	68102	1202	n/a	168	25
2016-10-05.18:55:03	68103	1203	n/a	158	27
2016-10-05.18:55:04	68104	1204	n/a	161	28
2016-10-05.18:55:05	68105	1205	n/a	193	34
2016-10-05.18:55:06	68106	1206	n/a	209	33
2016-10-05.18:55:07	68107	1207	n/a	162	33
2016-10-05.18:55:08	68108	1208	n/a	187	28
2016-10-05.18:55:09	68109	1209	n/a	152	26
2016-10-05.18:55:10	68110	1210	n/a	164	30
2016-10-05.18:55:11	68111	1211	n/a	166	28
2016-10-05.18:55:12	68112	1212	n/a	176	34
2016-10-05.18:55:13	68113	1213	n/a	182	32
2016-10-05.18:55:14	68114	1214	n/a	166	27
2016-10-05.18:55:15	68115	1215	n/a	147	28
2016-10-05.18:55:16	68116	1216	n/a	191	35
2016-10-05.18:55:17	68117	1217	n/a	193	28
2016-10-05.18:55:18	68118	1218	n/a	194	24
2016-10-05.18:55:19	68119	1219	n/a	155	23
2016-10-05.18:55:20	68120	1220	n/a	178	24
2016-10-05.18:55:21	68121	1221	n/a	167	35
2016-10-05.18:55:22	68122	1222	n/a	162	23
2016-10-05.18:55:23	68123	1223	n/a	140	24
2016-10-05.18:55:24	68124	1224	n/a	147	23
2016-10-05.18:55:25	68125	1225	n/a	186	28
2016-10-05.18:55:26	68126	1226	n/a	156	25
2016-10-05.18:55:27	68127	1227	n/a	162	24
2016-10-05.18:55:28	68128	1228	n/a	180	26
2016-10-05.18:55:29	68129	1229	n/a	164	23
2016-10-05.18:55:29	68129	1229	n/a	174	32
2016-10-05.18:55:30	68130	1230	n/a	191	29
2016-10-05.18:55:31	68131	1231	n/a	159	26
2016-10-05.18:55:32	68132	1232	n/a	169	25
2016-10-05.18:55:33	68133	1233	n/a	176	40
2016-10-05.18:55:35	68135	1235	n/a	164	24
2016-10-05.18:55:36	68136	1236	n/a	181	25
2016-10-05.18:55:37	68137	1237	n/a	152	24
2016-10-05.18:55:39	68139	1239	n/a	172	26
2016-10-05.18:55:40	68140	1240	n/a	176	25
2016-10-05.18:55:41	68141	1241	n/a	167	24
2016-10-05.18:55:42	68142	1242	n/a	137	22
2016-10-05.18:55:44	68144	1244	n/a	169	24
2016-10-05.18:55:45	68145	1245	n/a	227	32
2016-10-05.18:55:46	68146	1246	n/a	162	23
2016-10-05.18:55:48	68148	1248	n/a	159	26
2016-10-05.18:55:49	68149	1249	n/a	170	25
2016-10-05.18:55:50	68150	1250	n/a	171	26
2016-10-05.18:55:51	68151	1251	n/a	154	24
2016-10-05.18:55:53	68153	1253	n/a	203	31
2016-10-05.18:55:54	68154	1254	n/a	173	22
2016-10-05.18:55:55	68155	1255	n/a	189	24
2016-10-05.18:55:36	68136	1236	n/a	146	25
2016-10-05.18:55:37	68137	1237	n/a	163	24
2016-10-05.18:55:38	68138	1238	n/a	164	29
2016-10-05.18:55:39	68139	1239	n/a	179	33
2016-10-05.18:55:40	68140	1240	n/a	154	29
2016-10-05.18:55:41	68141	1241	n/a	193	25
2016-10-05.18:55:42	68142	1242	n/a	210	29
2016-10-05.18:55:44	68144	1244	n/a	149	25
2016-10-05.18:55:45	68145	1245	n/a	165	24
2016-10-05.18:55:46	68146	1246	n/a	136	23
2016-10-05.18:55:47	68147	1247	n/a	171	24
2016-10-05.18:55:48	68148	1248	n/a	164	24
2016-10-05.18:55:49	68149	1249	n/a	163	30
2016-10-05.18:55:50	68150	1250	n/a	153	25
2016-10-05.18:55:51	68151	1251	n/a	204	31
2016-10-05.18:55:53	68153	1253	n/a	155	23
2016-10-05.18:55:54	68154	1254	n/a	187	31
2016-10-05.18:55:55	68155	1255	n/a	172	24
2016-10-05.18:55:56	68156	1256	n/a	163	24
2016-10-05.18:55:57	68157	1257	n/a	177	26
2016-10-05.18:55:58	68158	1258	n/a	162	25
2016-10-05.18:55:59	68159	1259	n/a	199	34
2016-10-05.18:56:01	68161	1261	n/a	178	26
2016-10-05.18:56:02	68162	1262	n/a	169	23
2016-10-05.18:56:03	68163	1263	n/a	158	23
2016-10-05.18:56:04	68164	1264	n/a	188	26
2016-10-05.18:56:05	68165	1265	n/a	213	33
2016-10-05.18:56:06	68166	1266	n/a	148	23
2016-10-05.18:56:07	68167	1267	n/a	189	33
2016-10-05.18:56:08	68168	1268	n/a	175	29
2016-10-05.18:56:09	68169	1269	n/a	146	23
2016-10-05.18:56:10	68170	1270	n/a	165	23
2016-10-05.18:56:11	68171	1271	n/a	172	24
2016-10-05.18:56:12	68172	1272	n/a	173	25
2016-10-05.18:56:13	68173	1273	n/a	186	24
2016-10-05.18:56:14	68174	1274	n/a	160	27
2016-10-05.18:56:15	68175	1275	n/a	180	25
2016-10-05.18:56:16	68176	1276	n/a	178	24
2016-10-05.18:56:17	68177	1277	n/a	181	25
2016-10-05.18:56:18	68178	1278	n/a	149	29
2016-10-05.18:56:19	68179	1279	n/a	155	24
2016-10-05.18:56:20	68180	1280	n/a	204	30
2016-10-05.18:56:21	68181	1281	n/a	217	36
2016-10-05.18:56:23	68183	1283	n/a	155	22
2016-10-05.18:56:24	68184	1284	n/a	189	36
2016-10-05.18:56:25	68185	1285	n/a	189	26
2016-10-05.18:56:26	68186	1286	n/a	151	25
2016-10-05.18:56:27	68187	1287	n/a	190	26
2016-10-05.18:56:28	68188	1288	n/a	192	25
2016-10-05.18:56:29	68189	1289	n/a	179	33
2016-10-05.18:56:30	68190	1290	n/a	175	24
2016-10-05.18:56:31	68191	1291	n/a	144	23
2016-10-05.18:56:32	68192	1292	n/a	155	25
2016-10-05.18:56:33	68193	1293	n/a	140	23
2016-10-05.18:56:34	68194	1294	n/a	146	24
2016-10-05.18:56:35	68195	1295	n/a	163	24
2016-10-05.18:56:37	68197	1297	n/a	161	22
2016-10-05.18:56:38	68198	1298	n/a	195	30
2016-10-05.18:56:39	68199	1299	n/a	184	25
2016-10-05.18:56:40	68200	1300	n/a	164	26
2016-10-05.18:56:41	68201	1301	n/a	203	24
2016-10-05.18:56:42	68202	1302	n/a	199	25
2016-10-05.18:56:43	68203	1303	n/a	158	24
2016-10-05.18:56:44	68204	1304	n/a	176	26
2016-10-05.18:56:45	68205	1305	n/a	168	34
2016-10-05.18:56:46	68206	1306	n/a	169	25
2016-10-05.18:56:47	68207	1307	n/a	185	25
2016-10-05.18:56:48	68208	1308	n/a	158	25
2016-10-05.18:56:50	68210	1310	n/a	146	23
2016-10-05.18:56:51	68211	1311	n/a	179	25
2016-10-05.18:56:52	68212	1312	n/a	146	24
2016-10-05.18:56:53	68213	1313	n/a	173	28
2016-10-05.18:56:54	68214	1314	n/a	176	25
2016-10-05.18:56:55	68215	1315	n/a	181	33
2016-10-05.18:56:56	68216	1316	n/a	162	25
2016-10-05.18:56:57	68217	1317	n/a	184	26
2016-10-05.18:56:58	68218	1318	n/a	144	23
2016-10-05.18:56:59	68219	1319	n/a	167	25
2016-10-05.18:57:00	68220	1320	n/a	151	24
2016-10-05.18:57:02	68222	1322	n/a	151	24
2016-10-05.18:57:03	68223	1323	n/a	154	22
2016-10-05.18:57:04	68224	1324	n/a	169	26
2016-10-05.18:57:05	68225	1325	n/a	155	24
2016-10-05.18:57:06	68226	1326	n/a	202	26
2016-10-05.18:57:08	68228	1328	n/a	174	29
2016-10-05.18:57:09	68229	1329	n/a	189	25
2016-10-05.18:57:11	68231	1331	n/a	131	24
2016-10-05.18:57:12	68232	1332	n/a	158	24
2016-10-05.18:57:14	68234	1334	n/a	186	24
2016-10-05.18:57:15	68235	1335	n/a	155	25
2016-10-05.18:57:16	68236	1336	n/a	144	22
2016-10-05.18:57:17	68237	1337	n/a	161	25
2016-10-05.18:57:18	68238	1338	n/a	171	24
2016-10-05.18:57:19	68239	1339	n/a	143	24
2016-10-05.18:57:20	68240	1340	n/a	185	27
2016-10-05.18:57:21	68241	1341	n/a	185	25
2016-10-05.18:57:22	68242	1342	n/a	144	23
2016-10-05.18:57:23	68243	1343	n/a	152	24
2016-10-05.18:57:24	68244	1344	n/a	180	25
2016-10-05.18:57:26	68246	1346	n/a	196	26
2016-10-05.18:57:27	68247	1347	n/a	153	24
2016-10-05.18:57:28	68248	1348	n/a	186	26
2016-10-05.18:57:29	68249	1349	n/a	165	24
2016-10-05.18:57:30	68250	1350	n/a	159	25
2016-10-05.18:57:31	68251	1351	n/a	160	27
2016-10-05.18:57:32	68252	1352	n/a	198	31
2016-10-05.18:57:33	68253	1353	n/a	158	25
2016-10-05.18:57:35	68255	1355	n/a	156	23
2016-10-05.18:57:36	68256	1356	n/a	141	25
2016-10-05.18:57:37	68257	1357	n/a	149	23
2016-10-05.18:57:39	68259	1359	n/a	173	23
2016-10-05.18:57:40	68260	1360	n/a	202	24
2016-10-05.18:57:41	68261	1361	n/a	184	25
2016-10-05.18:57:42	68262	1362	n/a	189	31
2016-10-05.18:57:43	68263	1363	n/a	178	25
2016-10-05.18:57:44	68264	1364	n/a	148	26
2016-10-05.18:57:45	68265	1365	n/a	152	26
2016-10-05.18:57:47	68267	1367	n/a	148	23
2016-10-05.18:58:04	68284	1384	n/a	124	25
2016-10-05.18:58:05	68285	1385	n/a	149	22
2016-10-05.18:58:06	68286	1386	n/a	159	24
2016-10-05.18:58:07	68287	1387	n/a	222	30
2016-10-05.18:58:08	68288	1388	n/a	160	24
2016-10-05.18:58:10	68290	1390	n/a	175	24
2016-10-05.18:58:11	68291	1391	n/a	159	24
2016-10-05.18:58:12	68292	1392	n/a	157	23
2016-10-05.18:58:13	68293	1393	n/a	190	33
2016-10-05.18:58:14	68294	1394	n/a	155	28
2016-10-05.18:58:15	68295	1395	n/a	154	23
2016-10-05.18:58:16	68296	1396	n/a	164	23
2016-10-05.18:58:17	68297	1397	n/a	150	24
2016-10-05.18:58:18	68298	1398	n/a	148	23
2016-10-05.18:58:19	68299	1399	n/a	160	25
2016-10-05.18:58:20	68300	1400	n/a	160	24
2016-10-05.18:58:21	68301	1401	n/a	157	24
2016-10-05.18:58:22	68302	1402	n/a	179	26
2016-10-05.18:58:23	68303	1403	n/a	168	31
2016-10-05.18:58:24	68304	1404	n/a	154	25
2016-10-05.18:58:25	68305	1405	n/a	140	24
2016-10-05.18:58:26	68306	1406	n/a	185	26
2016-10-05.18:58:27	68307	1407	n/a	153	26
2016-10-05.18:58:28	68308	1408	n/a	170	31
2016-10-05.18:58:29	68309	1409	n/a	140	27
2016-10-05.18:58:30	68310	1410	n/a	156	26
2016-10-05.18:58:31	68311	1411	n/a	199	27
2016-10-05.18:58:33	68313	1413	n/a	207	27
2016-10-05.18:58:33	68313	1413	n/a	145	26
2016-10-05.18:58:35	68315	1415	n/a	167	26
2016-10-05.18:58:36	68316	1416	n/a	161	31
2016-10-05.18:58:37	68317	1417	n/a	146	23
2016-10-05.18:58:38	68318	1418	n/a	181	25
2016-10-05.18:58:39	68319	1419	n/a	165	28
2016-10-05.18:58:40	68320	1420	n/a	190	28
2016-10-05.18:58:41	68321	1421	n/a	162	29
2016-10-05.18:58:42	68322	1422	n/a	178	26
2016-10-05.18:58:43	68323	1423	n/a	184	24
2016-10-05.18:58:44	68324	1424	n/a	164	24
2016-10-05.18:58:45	68325	1425	n/a	236	29
2016-10-05.18:58:46	68326	1426	n/a	172	23
2016-10-05.18:58:47	68327	1427	n/a	161	25
2016-10-05.18:58:48	68328	1428	n/a	140	24
2016-10-05.18:58:49	68329	1429	n/a	164	23
2016-10-05.18:58:50	68330	1430	n/a	197	24
2016-10-05.18:58:51	68331	1431	n/a	157	23
2016-10-05.18:58:52	68332	1432	n/a	155	28
2016-10-05.18:58:53	68333	1433	n/a	190	26
2016-10-05.18:58:55	68335	1435	n/a	146	24
2016-10-05.18:58:56	68336	1436	n/a	192	37
2016-10-05.18:58:57	68337	1437	n/a	142	23
2016-10-05.18:58:58	68338	1438	n/a	168	23
2016-10-05.18:58:59	68339	1439	n/a	165	24
2016-10-05.18:59:00	68340	1440	n/a	146	22
2016-10-05.18:59:01	68341	1441	n/a	172	25
2016-10-05.18:59:02	68342	1442	n/a	171	28
2016-10-05.18:59:03	68343	1443	n/a	183	25
2016-10-05.18:59:04	68344	1444	n/a	186	34
2016-10-05.18:59:05	68345	1445	n/a	164	24
2016-10-05.18:59:06	68346	1446	n/a	179	23
2016-10-05.18:59:07	68347	1447	n/a	163	24
2016-10-05.18:59:08	68348	1448	n/a	150	23
2016-10-05.18:59:09	68349	1449	n/a	160	25
2016-10-05.18:59:10	68350	1450	n/a	175	25
2016-10-05.18:59:11	68351	1451	n/a	164	24
2016-10-05.18:59:12	68352	1452	n/a	179	28
2016-10-05.18:59:13	68353	1453	n/a	173	25
2016-10-05.18:59:14	68354	1454	n/a	157	25
2016-10-05.18:59:15	68355	1455	n/a	164	24
2016-10-05.18:59:17	68357	1457	n/a	152	24
2016-10-05.18:59:18	68358	1458	n/a	181	32
2016-10-05.18:59:19	68359	1459	n/a	188	28
2016-10-05.18:59:20	68360	1460	n/a	167	23
2016-10-05.18:59:21	68361	1461	n/a	177	23
2016-10-05.18:59:22	68362	1462	n/a	153	23
2016-10-05.18:59:23	68363	1463	n/a	133	23
2016-10-05.18:59:24	68364	1464	n/a	176	26
2016-10-05.18:59:25	68365	1465	n/a	203	31
2016-10-05.18:59:26	68366	1466	n/a	179	25
2016-10-05.18:59:27	68367	1467	n/a	152	24
2016-10-05.18:59:28	68368	1468	n/a	171	24
2016-10-05.18:59:29	68369	1469	n/a	165	27
2016-10-05.18:59:30	68370	1470	n/a	205	25
2016-10-05.18:59:31	68371	1471	n/a	177	23
2016-10-05.18:59:32	68372	1472	n/a	186	26
2016-10-05.18:59:33	68373	1473	n/a	169	26
2016-10-05.18:59:34	68374	1474	n/a	145	25
2016-10-05.18:59:35	68375	1475	n/a	171	23
2016-10-05.18:59:36	68376	1476	n/a	157	25
2016-10-05.18:59:37	68377	1477	n/a	155	23
2016-10-05.18:59:38	68378	1478	n/a	171	23
2016-10-05.18:59:40	68380	1480	n/a	161	24
2016-10-05.18:59:41	68381	1481	n/a	204	31
2016-10-05.18:59:42	68382	1482	n/a	207	28
2016-10-05.18:59:43	68383	1483	n/a	181	31
2016-10-05.18:59:44	68384	1484	n/a	176	28
2016-10-05.18:59:45	68385	1485	n/a	157	23
2016-10-05.18:59:46	68386	1486	n/a	155	29
2016-10-05.18:59:47	68387	1487	n/a	141	25
2016-10-05.18:59:48	68388	1488	n/a	182	24
2016-10-05.18:59:49	68389	1489	n/a	164	24
2016-10-05.18:59:50	68390	1490	n/a	211	26
2016-10-05.18:59:51	68391	1491	n/a	185	29
2016-10-05.18:59:52	68392	1492	n/a	163	24
2016-10-05.18:59:53	68393	1493	n/a	157	24
2016-10-05.18:59:54	68394	1494	n/a	170	28
2016-10-05.18:59:55	68395	1495	n/a	167	24
2016-10-05.18:59:56	68396	1496	n/a	163	24
2016-10-05.18:59:57	68397	1497	n/a	227	39
2016-10-05.18:59:58	68398	1498	n/a	218	44
2016-10-05.18:59:59	68399	1499	n/a	177	32
2016-10-05.19:00:00	68400	1500	n/a	155	23
2016-10-05.19:00:01	68401	1501	n/a	147	23
2016-10-05.19:00:02	68402	1502	n/a	167	25
2016-10-05.19:00:04	68404	1504	n/a	177	29
2016-10-05.19:00:05	68405	1505	n/a	148	24
2016-10-05.19:00:06	68406	1506	n/a	168	30
2016-10-05.19:00:07	68407	1507	n/a	175	24
2016-10-05.19:00:08	68408	1508	n/a	183	31
2016-10-05.19:00:09	68409	1509	n/a	158	25
2016-10-05.19:00:10	68410	1510	n/a	158	24
2016-10-05.19:00:11	68411	1511	n/a	142	25
2016-10-05.19:00:12	68412	1512	n/a	180	33
2016-10-05.19:00:13	68413	1513	n/a	151	24
2016-10-05.19:00:14	68414	1514	n/a	150	27
2016-10-05.19:00:15	68415	1515	n/a	168	28
2016-10-05.19:00:16	68416	1516	n/a	190	25
2016-10-05.19:00:17	68417	1517	n/a	153	23
2016-10-05.19:00:18	68418	1518	n/a	182	25
2016-10-05.19:00:19	68419	1519	n/a	166	26
2016-10-05.19:00:20	68420	1520	n/a	163	24
2016-10-05.19:00:21	68421	1521	n/a	176	26
2016-10-05.19:00:22	68422	1522	n/a	193	31
2016-10-05.19:00:23	68423	1523	n/a	197	30
2016-10-05.19:00:25	68425	1525	n/a	161	22
2016-10-05.19:00:26	68426	1526	n/a	175	25
2016-10-05.19:00:27	68427	1527	n/a	189	26
2016-10-05.19:00:28	68428	1528	n/a	167	28
2016-10-05.19:00:29	68429	1529	n/a	187	25
2016-10-05.19:00:30	68430	1530	n/a	167	23
2016-10-05.19:00:31	68431	1531	n/a	185	36
2016-10-05.19:00:32	68432	1532	n/a	174	23
2016-10-05.19:00:33	68433	1533	n/a	155	26
2016-10-05.19:00:34	68434	1534	n/a	158	23
2016-10-05.19:00:35	68435	1535	n/a	157	23
2016-10-05.19:00:36	68436	1536	n/a	168	25
2016-10-05.19:00:37	68437	1537	n/a	192	27
2016-10-05.19:00:38	68438	1538	n/a	167	25
2016-10-05.19:00:39	68439	1539	n/a	165	27
2016-10-05.19:00:41	68441	1541	n/a	168	26
2016-10-05.19:00:42	68442	1542	n/a	172	28
2016-10-05.19:00:43	68443	1543	n/a	179	23
2016-10-05.19:00:44	68444	1544	n/a	193	24
2016-10-05.19:00:45	68445	1545	n/a	187	26
2016-10-05.19:00:46	68446	1546	n/a	188	25
2016-10-05.19:00:47	68447	1547	n/a	176	31
2016-10-05.19:00:48	68448	1548	n/a	158	23
2016-10-05.19:00:49	68449	1549	n/a	147	23
2016-10-05.19:00:50	68450	1550	n/a	153	23
2016-10-05.19:00:51	68451	1551	n/a	159	23
2016-10-05.19:00:52	68452	1552	n/a	154	24
2016-10-05.19:00:53	68453	1553	n/a	176	24
2016-10-05.19:00:54	68454	1554	n/a	146	26
2016-10-05.19:00:55	68455	1555	n/a	195	32
2016-10-05.19:00:56	68456	1556	n/a	139	25
2016-10-05.19:00:57	68457	1557	n/a	178	25
2016-10-05.19:00:58	68458	1558	n/a	157	25
2016-10-05.19:00:59	68459	1559	n/a	166	24
2016-10-05.19:01:00	68460	1560	n/a	165	27
2016-10-05.19:01:01	68461	1561	n/a	156	24
2016-10-05.19:01:02	68462	1562	n/a	144	23
2016-10-05.19:01:03	68463	1563	n/a	153	24
2016-10-05.19:01:04	68464	1564	n/a	204	30
2016-10-05.19:01:05	68465	1565	n/a	187	25
2016-10-05.19:01:06	68466	1566	n/a	155	23
2016-10-05.19:01:07	68467	1567	n/a	178	25
2016-10-05.19:01:08	68468	1568	n/a	170	29
2016-10-05.19:01:10	68470	1570	n/a	163	34
2016-10-05.19:01:11	68471	1571	n/a	148	31
2016-10-05.19:01:12	68472	1572	n/a	203	34
2016-10-05.19:01:13	68473	1573	n/a	212	31
2016-10-05.19:01:14	68474	1574	n/a	192	32
2016-10-05.19:01:15	68475	1575	n/a	164	29
2016-10-05.19:01:16	68476	1576	n/a	200	38
2016-10-05.19:01:17	68477	1577	n/a	159	26
2016-10-05.19:01:18	68478	1578	n/a	176	39
2016-10-05.19:01:19	68479	1579	n/a	150	33
2016-10-05.19:01:20	68480	1580	n/a	146	31
2016-10-05.19:01:21	68481	1581	n/a	157	30
2016-10-05.19:01:22	68482	1582	n/a	168	31
2016-10-05.19:01:23	68483	1583	n/a	169	29
2016-10-05.19:01:24	68484	1584	n/a	180	30
2016-10-05.19:01:25	68485	1585	n/a	200	39
2016-10-05.19:01:26	68486	1586	n/a	187	33
2016-10-05.19:01:27	68487	1587	n/a	164	28
2016-10-05.19:01:28	68488	1588	n/a	238	34
2016-10-05.19:01:29	68489	1589	n/a	183	35
2016-10-05.19:01:30	68490	1590	n/a	152	32
2016-10-05.19:01:31	68491	1591	n/a	165	31
2016-10-05.19:01:32	68492	1592	n/a	175	38
2016-10-05.19:01:33	68493	1593	n/a	169	31
2016-10-05.19:01:34	68494	1594	n/a	189	31
2016-10-05.19:01:35	68495	1595	n/a	166	32
2016-10-05.19:01:36	68496	1596	n/a	163	34
2016-10-05.19:01:37	68497	1597	n/a	179	29
2016-10-05.19:01:38	68498	1598	n/a	161	34
2016-10-05.19:01:39	68499	1599	n/a	163	33
2016-10-05.19:01:40	68500	1600	n/a	142	28
2016-10-05.19:01:41	68501	1601	n/a	168	39
2016-10-05.19:01:42	68502	1602	n/a	191	33
2016-10-05.19:01:43	68503	1603	n/a	156	36
2016-10-05.19:01:44	68504	1604	n/a	157	35
2016-10-05.19:01:46	68506	1606	n/a	185	31
2016-10-05.19:01:47	68507	1607	n/a	187	34
2016-10-05.19:01:48	68508	1608	n/a	164	33
2016-10-05.19:01:49	68509	1609	n/a	186	49
2016-10-05.19:01:50	68510	1610	n/a	132	33
2016-10-05.19:01:51	68511	1611	n/a	161	31
2016-10-05.19:01:52	68512	1612	n/a	162	35
2016-10-05.19:01:53	68513	1613	n/a	182	32
2016-10-05.19:01:54	68514	1614	n/a	152	30
2016-10-05.19:01:55	68515	1615	n/a	195	44
2016-10-05.19:01:56	68516	1616	n/a	146	31
2016-10-05.19:01:57	68517	1617	n/a	194	34
2016-10-05.19:01:58	68518	1618	n/a	149	30
2016-10-05.19:01:59	68519	1619	n/a	151	24
2016-10-05.19:02:00	68520	1620	n/a	188	25
2016-10-05.19:02:01	68521	1621	n/a	150	18
2016-10-05.19:02:02	68522	1622	n/a	157	24
2016-10-05.19:02:03	68523	1623	n/a	135	17
2016-10-05.19:02:04	68524	1624	n/a	126	17
2016-10-05.19:02:06	68526	1626	n/a	141	17
2016-10-05.19:02:07	68527	1627	n/a	143	17
2016-10-05.19:02:08	68528	1628	n/a	141	18
2016-10-05.19:02:09	68529	1629	n/a	161	17
2016-10-05.19:02:10	68530	1630	n/a	156	20
2016-10-05.19:02:11	68531	1631	n/a	123	16
2016-10-05.19:02:13	68533	1633	n/a	175	18
2016-10-05.19:02:14	68534	1634	n/a	132	16
2016-10-05.19:02:15	68535	1635	n/a	146	19
2016-10-05.19:02:16	68536	1636	n/a	140	19
2016-10-05.19:02:17	68537	1637	n/a	155	26
2016-10-05.19:02:18	68538	1638	n/a	135	19
2016-10-05.19:02:19	68539	1639	n/a	133	21
2016-10-05.19:02:21	68541	1641	n/a	112	21
2016-10-05.19:02:22	68542	1642	n/a	165	20
2016-10-05.19:02:23	68543	1643	n/a	133	19
2016-10-05.19:02:24	68544	1644	n/a	174	18
2016-10-05.19:02:25	68545	1645	n/a	143	19
2016-10-05.19:02:26	68546	1646	n/a	150	23
2016-10-05.19:02:27	68547	1647	n/a	129	20
2016-10-05.19:02:28	68548	1648	n/a	115	23
2016-10-05.19:02:29	68549	1649	n/a	138	19
2016-10-05.19:02:30	68550	1650	n/a	150	21
2016-10-05.19:02:31	68551	1651	n/a	149	32
2016-10-05.19:02:32	68552	1652	n/a	123	23
2016-10-05.19:02:33	68553	1653	n/a	166	28
2016-10-05.19:02:34	68554	1654	n/a	141	23
2016-10-05.19:02:36	68556	1656	n/a	173	25
2016-10-05.19:02:37	68557	1657	n/a	157	29
2016-10-05.19:02:38	68558	1658	n/a	175	27
2016-10-05.19:02:40	68560	1660	n/a	163	24
2016-10-05.19:02:41	68561	1661	n/a	164	22
2016-10-05.19:02:42	68562	1662	n/a	138	32
2016-10-05.19:02:43	68563	1663	n/a	151	22
2016-10-05.19:02:44	68564	1664	n/a	153	23
2016-10-05.19:02:45	68565	1665	n/a	181	18
2016-10-05.19:02:46	68566	1666	n/a	156	24
2016-10-05.19:02:47	68567	1667	n/a	118	17
2016-10-05.19:02:48	68568	1668	n/a	132	24
2016-10-05.19:02:50	68570	1670	n/a	172	38
2016-10-05.19:02:51	68571	1671	n/a	142	17
2016-10-05.19:02:52	68572	1672	n/a	147	16
2016-10-05.19:02:53	68573	1673	n/a	138	16
2016-10-05.19:02:54	68574	1674	n/a	156	17
2016-10-05.19:02:55	68575	1675	n/a	177	17
2016-10-05.19:02:56	68576	1676	n/a	179	20
2016-10-05.19:02:57	68577	1677	n/a	165	21
2016-10-05.19:02:58	68578	1678	n/a	227	22
2016-10-05.19:02:59	68579	1679	n/a	146	20
2016-10-05.19:03:00	68580	1680	n/a	179	19
2016-10-05.19:03:01	68581	1681	n/a	151	19
2016-10-05.19:03:02	68582	1682	n/a	184	23
2016-10-05.19:03:03	68583	1683	n/a	170	19
2016-10-05.19:03:04	68584	1684	n/a	170	19
2016-10-05.19:03:05	68585	1685	n/a	167	23
2016-10-05.19:03:06	68586	1686	n/a	167	18
2016-10-05.19:03:08	68588	1688	n/a	180	20
2016-10-05.19:03:09	68589	1689	n/a	173	22
2016-10-05.19:03:10	68590	1690	n/a	171	19
2016-10-05.19:03:11	68591	1691	n/a	181	20
2016-10-05.19:03:12	68592	1692	n/a	162	20
2016-10-05.19:03:13	68593	1693	n/a	189	19
2016-10-05.19:03:14	68594	1694	n/a	166	19
2016-10-05.19:03:15	68595	1695	n/a	177	20
2016-10-05.19:03:16	68596	1696	n/a	142	18
2016-10-05.19:03:17	68597	1697	n/a	158	24
2016-10-05.19:03:18	68598	1698	n/a	169	20
2016-10-05.19:03:19	68599	1699	n/a	168	19
2016-10-05.19:03:21	68601	1701	n/a	160	23
2016-10-05.19:03:22	68602	1702	n/a	181	20
2016-10-05.19:03:23	68603	1703	n/a	185	28
2016-10-05.19:03:24	68604	1704	n/a	169	20
2016-10-05.19:03:25	68605	1705	n/a	182	20
2016-10-05.19:03:26	68606	1706	n/a	168	19
2016-10-05.19:03:27	68607	1707	n/a	159	19
2016-10-05.19:03:28	68608	1708	n/a	152	18
2016-10-05.19:03:30	68610	1710	n/a	166	19
2016-10-05.19:03:31	68611	1711	n/a	175	26
2016-10-05.19:03:33	68613	1713	n/a	161	18
2016-10-05.19:03:34	68614	1714	n/a	171	19
2016-10-05.19:03:35	68615	1715	n/a	184	24
2016-10-05.19:03:37	68617	1717	n/a	193	23
2016-10-05.19:03:38	68618	1718	n/a	142	18
2016-10-05.19:03:40	68620	1720	n/a	195	20
2016-10-05.19:03:41	68621	1721	n/a	174	21
2016-10-05.19:03:43	68623	1723	n/a	168	19
2016-10-05.19:03:44	68624	1724	n/a	188	20
2016-10-05.19:03:46	68626	1726	n/a	173	19
2016-10-05.19:03:47	68627	1727	n/a	153	18
2016-10-05.19:03:48	68628	1728	n/a	133	17
2016-10-05.19:03:49	68629	1729	n/a	164	17
2016-10-05.19:03:51	68631	1731	n/a	119	22
2016-10-05.19:03:52	68632	1732	n/a	181	22
2016-10-05.19:03:53	68633	1733	n/a	111	16
2016-10-05.19:03:55	68635	1735	n/a	110	16
2016-10-05.19:03:56	68636	1736	n/a	138	18
2016-10-05.19:03:57	68637	1737	n/a	148	18
2016-10-05.19:03:59	68639	1739	n/a	154	17
2016-10-05.19:04:00	68640	1740	n/a	119	22
2016-10-05.19:04:01	68641	1741	n/a	140	17
2016-10-05.19:04:03	68643	1743	n/a	239	21
2016-10-05.19:04:04	68644	1744	n/a	129	18
2016-10-05.19:04:06	68646	1746	n/a	140	17
2016-10-05.19:04:07	68647	1747	n/a	145	19
2016-10-05.19:04:09	68649	1749	n/a	156	17
2016-10-05.19:04:10	68650	1750	n/a	168	17
2016-10-05.19:04:12	68652	1752	n/a	138	16
2016-10-05.19:04:13	68653	1753	n/a	135	17
2016-10-05.19:04:14	68654	1754	n/a	177	20
2016-10-05.19:04:16	68656	1756	n/a	144	17
2016-10-05.19:04:17	68657	1757	n/a	119	17
2016-10-05.19:04:19	68659	1759	n/a	141	17
2016-10-05.19:04:20	68660	1760	n/a	147	17
2016-10-05.19:04:22	68662	1762	n/a	172	17
2016-10-05.19:04:23	68663	1763	n/a	136	17
2016-10-05.19:04:24	68664	1764	n/a	123	17
2016-10-05.19:04:26	68666	1766	n/a	156	17
2016-10-05.19:04:27	68667	1767	n/a	135	16
2016-10-05.19:04:28	68668	1768	n/a	122	17
2016-10-05.19:04:29	68669	1769	n/a	180	19
2016-10-05.19:04:31	68671	1771	n/a	133	19
2016-10-05.19:04:32	68672	1772	n/a	121	16
2016-10-05.19:04:34	68674	1774	n/a	180	20
2016-10-05.19:04:35	68675	1775	n/a	152	18
2016-10-05.19:04:37	68677	1777	n/a	145	17
2016-10-05.19:04:38	68678	1778	n/a	126	17
2016-10-05.19:04:39	68679	1779	n/a	177	31
2016-10-05.19:04:40	68680	1780	n/a	146	17
2016-10-05.19:04:42	68682	1782	n/a	163	26
2016-10-05.19:04:43	68683	1783	n/a	137	17
2016-10-05.19:04:44	68684	1784	n/a	146	17
2016-10-05.19:04:46	68686	1786	n/a	143	17
2016-10-05.19:04:47	68687	1787	n/a	166	25
2016-10-05.19:04:48	68688	1788	n/a	130	16
2016-10-05.19:04:50	68690	1790	n/a	135	16
2016-10-05.19:04:51	68691	1791	n/a	148	17
2016-10-05.19:04:52	68692	1792	n/a	166	19
2016-10-05.19:04:54	68694	1794	n/a	134	17
2016-10-05.19:04:55	68695	1795	n/a	135	16
2016-10-05.19:04:57	68697	1797	n/a	135	16
2016-10-05.19:04:58	68698	1798	n/a	140	17
2016-10-05.19:05:00	68700	1800	n/a	143	17
2016-10-05.19:05:01	68701	1801	n/a	129	17
2016-10-05.19:05:03	68703	1803	n/a	126	17
2016-10-05.19:05:04	68704	1804	n/a	150	17
2016-10-05.19:05:05	68705	1805	n/a	190	22
2016-10-05.19:05:07	68707	1807	n/a	147	16
2016-10-05.19:05:08	68708	1808	n/a	140	17
2016-10-05.19:05:09	68709	1809	n/a	134	17
2016-10-05.19:05:11	68711	1811	n/a	139	17
2016-10-05.19:05:15	68715	1815	n/a	186	25
2016-10-05.19:05:17	68717	1817	n/a	209	32
2016-10-05.19:05:18	68718	1818	n/a	203	32
2016-10-05.19:05:19	68719	1819	n/a	131	23
2016-10-05.19:05:20	68720	1820	n/a	152	17
2016-10-05.19:05:22	68722	1822	n/a	130	17
2016-10-05.19:05:23	68723	1823	n/a	118	16
2016-10-05.19:05:24	68724	1824	n/a	133	17
2016-10-05.19:05:26	68726	1826	n/a	144	17
2016-10-05.19:05:27	68727	1827	n/a	202	19
2016-10-05.19:05:28	68728	1828	n/a	124	17
2016-10-05.19:05:29	68729	1829	n/a	125	17
2016-10-05.19:05:30	68730	1830	n/a	181	18
2016-10-05.19:05:32	68732	1832	n/a	156	17
2016-10-05.19:05:33	68733	1833	n/a	209	20
2016-10-05.19:05:34	68734	1834	n/a	157	24
2016-10-05.19:05:35	68735	1835	n/a	125	16
2016-10-05.19:05:37	68737	1837	n/a	211	20
2016-10-05.19:05:40	68740	1840	n/a	177	19
2016-10-05.19:05:41	68741	1841	n/a	120	16
2016-10-05.19:05:42	68742	1842	n/a	146	20
2016-10-05.19:05:43	68743	1843	n/a	190	20
2016-10-05.19:05:44	68744	1844	n/a	169	20
2016-10-05.19:05:45	68745	1845	n/a	172	19
2016-10-05.19:05:46	68746	1846	n/a	144	18
2016-10-05.19:05:47	68747	1847	n/a	163	18
2016-10-05.19:05:48	68748	1848	n/a	144	17
2016-10-05.19:05:49	68749	1849	n/a	209	31
2016-10-05.19:05:50	68750	1850	n/a	169	21
2016-10-05.19:05:52	68752	1852	n/a	145	18
2016-10-05.19:05:53	68753	1853	n/a	155	18
2016-10-05.19:05:55	68755	1855	n/a	180	26
2016-10-05.19:05:56	68756	1856	n/a	162	19
2016-10-05.19:06:01	68761	1861	n/a	142	17
2016-10-05.19:06:03	68763	1863	n/a	158	20
2016-10-05.19:06:04	68764	1864	n/a	138	17
2016-10-05.19:06:05	68765	1865	n/a	146	17
2016-10-05.19:06:06	68766	1866	n/a	170	35
2016-10-05.19:06:08	68768	1868	n/a	200	31
2016-10-05.19:06:10	68770	1870	n/a	169	20
2016-10-05.19:06:11	68771	1871	n/a	220	22
2016-10-05.19:06:12	68772	1872	n/a	179	19
2016-10-05.19:06:13	68773	1873	n/a	167	17
2016-10-05.19:06:14	68774	1874	n/a	167	18
2016-10-05.19:06:16	68776	1876	n/a	219	21
2016-10-05.19:06:17	68777	1877	n/a	183	21
2016-10-05.19:06:18	68778	1878	n/a	173	20
2016-10-05.19:06:19	68779	1879	n/a	164	20
2016-10-05.19:06:21	68781	1881	n/a	160	17
2016-10-05.19:06:22	68782	1882	n/a	149	17
2016-10-05.19:06:23	68783	1883	n/a	143	17
2016-10-05.19:06:24	68784	1884	n/a	204	19
2016-10-05.19:06:25	68785	1885	n/a	201	22
2016-10-05.19:06:26	68786	1886	n/a	163	17
2016-10-05.19:06:28	68788	1888	n/a	161	17
2016-10-05.19:06:29	68789	1889	n/a	128	19
2016-10-05.19:06:30	68790	1890	n/a	132	16
2016-10-05.19:06:31	68791	1891	n/a	173	19
2016-10-05.19:06:32	68792	1892	n/a	138	17
2016-10-05.19:06:34	68794	1894	n/a	165	18
2016-10-05.19:06:35	68795	1895	n/a	183	19
2016-10-05.19:06:36	68796	1896	n/a	202	21
2016-10-05.19:06:38	68798	1898	n/a	176	18
2016-10-05.19:06:39	68799	1899	n/a	144	22
2016-10-05.19:06:40	68800	1900	n/a	132	17
2016-10-05.19:06:41	68801	1901	n/a	156	17
2016-10-05.19:06:42	68802	1902	n/a	185	23
2016-10-05.19:06:43	68803	1903	n/a	177	20
2016-10-05.19:06:44	68804	1904	n/a	123	19
2016-10-05.19:06:46	68806	1906	n/a	167	20
2016-10-05.19:06:47	68807	1907	n/a	145	18
2016-10-05.19:06:48	68808	1908	n/a	133	18
2016-10-05.19:06:49	68809	1909	n/a	167	18
2016-10-05.19:06:50	68810	1910	n/a	199	20
2016-10-05.19:06:51	68811	1911	n/a	162	18
2016-10-05.19:06:52	68812	1912	n/a	215	23
2016-10-05.19:06:54	68814	1914	n/a	222	24
2016-10-05.19:06:55	68815	1915	n/a	174	18
2016-10-05.19:06:56	68816	1916	n/a	137	17
2016-10-05.19:06:57	68817	1917	n/a	136	18
2016-10-05.19:06:58	68818	1918	n/a	159	20
2016-10-05.19:06:59	68819	1919	n/a	143	17
2016-10-05.19:07:00	68820	1920	n/a	206	23
2016-10-05.19:07:02	68822	1922	n/a	140	18
2016-10-05.19:07:03	68823	1923	n/a	140	17
2016-10-05.19:07:04	68824	1924	n/a	193	20
2016-10-05.19:07:06	68826	1926	n/a	184	21
2016-10-05.19:07:07	68827	1927	n/a	184	20
2016-10-05.19:07:12	68832	1932	n/a	175	19
2016-10-05.19:07:14	68834	1934	n/a	173	19
2016-10-05.19:07:15	68835	1935	n/a	139	17
2016-10-05.19:07:16	68836	1936	n/a	129	17
2016-10-05.19:07:18	68838	1938	n/a	143	16
2016-10-05.19:07:20	68840	1940	n/a	121	16
2016-10-05.19:07:22	68842	1942	n/a	157	17
2016-10-05.19:07:23	68843	1943	n/a	142	17
2016-10-05.19:07:28	68848	1948	n/a	201	19
2016-10-05.19:07:29	68849	1949	n/a	134	16
2016-10-05.19:07:30	68850	1950	n/a	166	18
2016-10-05.19:07:32	68852	1952	n/a	226	24
2016-10-05.19:07:33	68853	1953	n/a	187	19
2016-10-05.19:07:35	68855	1955	n/a	172	20
2016-10-05.19:07:36	68856	1956	n/a	148	17
2016-10-05.19:07:37	68857	1957	n/a	160	18
2016-10-05.19:07:38	68858	1958	n/a	168	19
2016-10-05.19:07:39	68859	1959	n/a	133	17
2016-10-05.19:07:40	68860	1960	n/a	161	18
2016-10-05.19:07:41	68861	1961	n/a	134	16
2016-10-05.19:07:42	68862	1962	n/a	163	19
2016-10-05.19:07:43	68863	1963	n/a	188	21
2016-10-05.19:07:44	68864	1964	n/a	140	20
2016-10-05.19:07:45	68865	1965	n/a	188	19
2016-10-05.19:07:47	68867	1967	n/a	174	18
2016-10-05.19:07:49	68869	1969	n/a	163	18
2016-10-05.19:07:50	68870	1970	n/a	166	17
2016-10-05.19:07:52	68872	1972	n/a	170	18
2016-10-05.19:07:54	68874	1974	n/a	127	20
2016-10-05.19:07:59	68879	1979	n/a	129	17
2016-10-05.19:08:00	68880	1980	n/a	151	18
2016-10-05.19:08:06	68886	1986	n/a	154	17
2016-10-05.19:08:08	68888	1988	n/a	188	25
2016-10-05.19:08:13	68893	1993	n/a	134	23
2016-10-05.19:08:16	68896	1996	n/a	150	21
2016-10-05.19:08:17	68897	1997	n/a	155	28
2016-10-05.19:08:18	68898	1998	n/a	185	23
2016-10-05.19:08:19	68899	1999	n/a	170	18
2016-10-05.19:08:20	68900	2000	n/a	164	20
2016-10-05.19:08:21	68901	2001	n/a	151	24
2016-10-05.19:08:23	68903	2003	n/a	109	16
2016-10-05.19:08:24	68904	2004	n/a	193	19
2016-10-05.19:08:25	68905	2005	n/a	179	20
2016-10-05.19:08:26	68906	2006	n/a	191	25
2016-10-05.19:08:27	68907	2007	n/a	154	18
2016-10-05.19:08:28	68908	2008	n/a	154	17
2016-10-05.19:08:29	68909	2009	n/a	183	20
2016-10-05.19:08:30	68910	2010	n/a	155	20
2016-10-05.19:08:31	68911	2011	n/a	161	18
2016-10-05.19:08:32	68912	2012	n/a	138	17
2016-10-05.19:08:33	68913	2013	n/a	158	20
2016-10-05.19:08:35	68915	2015	n/a	148	17
2016-10-05.19:08:36	68916	2016	n/a	207	22
2016-10-05.19:08:37	68917	2017	n/a	176	20
2016-10-05.19:08:38	68918	2018	n/a	193	21
2016-10-05.19:08:39	68919	2019	n/a	167	20
2016-10-05.19:08:40	68920	2020	n/a	155	17
2016-10-05.19:08:41	68921	2021	n/a	175	18
2016-10-05.19:08:42	68922	2022	n/a	184	19
2016-10-05.19:08:43	68923	2023	n/a	145	17
2016-10-05.19:08:44	68924	2024	n/a	219	21
2016-10-05.19:08:45	68925	2025	n/a	129	17
2016-10-05.19:08:46	68926	2026	n/a	136	17
2016-10-05.19:08:48	68928	2028	n/a	159	19
2016-10-05.19:08:49	68929	2029	n/a	159	18
2016-10-05.19:08:50	68930	2030	n/a	135	17
2016-10-05.19:08:51	68931	2031	n/a	146	17
2016-10-05.19:08:52	68932	2032	n/a	178	19
2016-10-05.19:08:53	68933	2033	n/a	163	21
2016-10-05.19:08:54	68934	2034	n/a	177	19
2016-10-05.19:08:55	68935	2035	n/a	194	20
2016-10-05.19:08:56	68936	2036	n/a	162	19
2016-10-05.19:08:58	68938	2038	n/a	156	19
2016-10-05.19:08:59	68939	2039	n/a	167	18
2016-10-05.19:09:00	68940	2040	n/a	147	17
2016-10-05.19:09:01	68941	2041	n/a	120	22
2016-10-05.19:09:02	68942	2042	n/a	157	18
2016-10-05.19:09:03	68943	2043	n/a	175	19
2016-10-05.19:09:05	68945	2045	n/a	182	22
2016-10-05.19:09:06	68946	2046	n/a	185	20
2016-10-05.19:09:07	68947	2047	n/a	167	17
2016-10-05.19:09:08	68948	2048	n/a	162	17
2016-10-05.19:09:09	68949	2049	n/a	156	18
2016-10-05.19:09:10	68950	2050	n/a	211	21
2016-10-05.19:09:11	68951	2051	n/a	217	21
2016-10-05.19:09:12	68952	2052	n/a	150	18
2016-10-05.19:09:14	68954	2054	n/a	214	32
2016-10-05.19:09:15	68955	2055	n/a	180	19
2016-10-05.19:09:16	68956	2056	n/a	180	19
2016-10-05.19:09:17	68957	2057	n/a	162	18
2016-10-05.19:09:18	68958	2058	n/a	142	19
2016-10-05.19:09:19	68959	2059	n/a	170	20
2016-10-05.19:09:20	68960	2060	n/a	149	17
2016-10-05.19:09:21	68961	2061	n/a	171	29
2016-10-05.19:09:23	68963	2063	n/a	165	21
2016-10-05.19:09:24	68964	2064	n/a	172	18
2016-10-05.19:09:25	68965	2065	n/a	177	19
2016-10-05.19:09:26	68966	2066	n/a	159	21
2016-10-05.19:09:27	68967	2067	n/a	180	19
2016-10-05.19:09:28	68968	2068	n/a	178	20
2016-10-05.19:09:30	68970	2070	n/a	153	19
2016-10-05.19:09:31	68971	2071	n/a	183	20
2016-10-05.19:09:32	68972	2072	n/a	202	20
2016-10-05.19:09:33	68973	2073	n/a	144	19
2016-10-05.19:09:34	68974	2074	n/a	206	20
2016-10-05.19:09:35	68975	2075	n/a	142	19
2016-10-05.19:09:37	68977	2077	n/a	155	18
2016-10-05.19:09:38	68978	2078	n/a	159	19
2016-10-05.19:09:39	68979	2079	n/a	175	18
2016-10-05.19:09:40	68980	2080	n/a	158	18
2016-10-05.19:09:41	68981	2081	n/a	116	21
2016-10-05.19:09:42	68982	2082	n/a	157	18
2016-10-05.19:09:43	68983	2083	n/a	197	19
2016-10-05.19:09:44	68984	2084	n/a	146	24
2016-10-05.19:09:46	68986	2086	n/a	188	18
2016-10-05.19:09:47	68987	2087	n/a	121	17
2016-10-05.19:09:48	68988	2088	n/a	140	17
2016-10-05.19:09:49	68989	2089	n/a	190	20
2016-10-05.19:09:50	68990	2090	n/a	152	17
2016-10-05.19:09:51	68991	2091	n/a	164	18
2016-10-05.19:09:52	68992	2092	n/a	170	21
2016-10-05.19:09:53	68993	2093	n/a	149	17
2016-10-05.19:09:55	68995	2095	n/a	181	18
2016-10-05.19:09:56	68996	2096	n/a	175	23
2016-10-05.19:09:57	68997	2097	n/a	143	16
2016-10-05.19:09:58	68998	2098	n/a	152	27
2016-10-05.19:09:59	68999	2099	n/a	155	27
2016-10-05.19:10:00	69000	2100	n/a	177	27
2016-10-05.19:10:01	69001	2101	n/a	148	25
2016-10-05.19:10:02	69002	2102	n/a	137	32
2016-10-05.19:10:03	69003	2103	n/a	176	17
2016-10-05.19:10:05	69005	2105	n/a	166	18
2016-10-05.19:10:06	69006	2106	n/a	174	18
2016-10-05.19:10:07	69007	2107	n/a	152	18
2016-10-05.19:10:08	69008	2108	n/a	157	18
2016-10-05.19:10:09	69009	2109	n/a	173	20
2016-10-05.19:10:10	69010	2110	n/a	144	17
2016-10-05.19:10:11	69011	2111	n/a	196	21
2016-10-05.19:10:12	69012	2112	n/a	148	17
2016-10-05.19:10:13	69013	2113	n/a	174	21
2016-10-05.19:10:15	69015	2115	n/a	149	17
2016-10-05.19:10:16	69016	2116	n/a	160	18
2016-10-05.19:10:17	69017	2117	n/a	195	21
2016-10-05.19:10:18	69018	2118	n/a	150	17
2016-10-05.19:10:19	69019	2119	n/a	259	27
2016-10-05.19:10:20	69020	2120	n/a	207	24
2016-10-05.19:10:21	69021	2121	n/a	225	27
2016-10-05.19:10:22	69022	2122	n/a	252	26
2016-10-05.19:10:23	69023	2123	n/a	174	20
2016-10-05.19:10:24	69024	2124	n/a	172	19
2016-10-05.19:10:25	69025	2125	n/a	119	17
2016-10-05.19:10:27	69027	2127	n/a	159	23
2016-10-05.19:10:28	69028	2128	n/a	141	17
2016-10-05.19:10:29	69029	2129	n/a	146	28
2016-10-05.19:10:30	69030	2130	n/a	179	31
2016-10-05.19:10:31	69031	2131	n/a	144	27
2016-10-05.19:10:32	69032	2132	n/a	163	17
2016-10-05.19:10:33	69033	2133	n/a	158	18
2016-10-05.19:10:34	69034	2134	n/a	209	21
2016-10-05.19:10:35	69035	2135	n/a	153	17
2016-10-05.19:10:36	69036	2136	n/a	148	17
2016-10-05.19:10:37	69037	2137	n/a	209	23
2016-10-05.19:10:38	69038	2138	n/a	217	24
2016-10-05.19:10:39	69039	2139	n/a	156	18
2016-10-05.19:10:41	69041	2141	n/a	192	19
2016-10-05.19:10:42	69042	2142	n/a	151	17
2016-10-05.19:10:43	69043	2143	n/a	125	19
2016-10-05.19:10:44	69044	2144	n/a	165	19
2016-10-05.19:10:45	69045	2145	n/a	162	18
2016-10-05.19:10:46	69046	2146	n/a	157	19
2016-10-05.19:10:47	69047	2147	n/a	164	18
2016-10-05.19:10:48	69048	2148	n/a	161	18
2016-10-05.19:10:50	69050	2150	n/a	144	17
2016-10-05.19:10:51	69051	2151	n/a	233	23
2016-10-05.19:10:52	69052	2152	n/a	166	18
2016-10-05.19:10:53	69053	2153	n/a	192	19
2016-10-05.19:10:54	69054	2154	n/a	169	19
2016-10-05.19:10:55	69055	2155	n/a	160	17
2016-10-05.19:10:56	69056	2156	n/a	140	17
2016-10-05.19:10:57	69057	2157	n/a	194	20
2016-10-05.19:10:58	69058	2158	n/a	177	18
2016-10-05.19:11:00	69060	2160	n/a	150	23
2016-10-05.19:11:01	69061	2161	n/a	172	18
2016-10-05.19:11:02	69062	2162	n/a	197	19
2016-10-05.19:11:03	69063	2163	n/a	123	17
2016-10-05.19:11:04	69064	2164	n/a	133	17
2016-10-05.19:11:05	69065	2165	n/a	163	18
2016-10-05.19:11:06	69066	2166	n/a	154	21
2016-10-05.19:11:07	69067	2167	n/a	198	22
2016-10-05.19:11:09	69069	2169	n/a	162	17
2016-10-05.19:11:10	69070	2170	n/a	183	21
2016-10-05.19:11:11	69071	2171	n/a	205	21
2016-10-05.19:11:12	69072	2172	n/a	142	18
2016-10-05.19:11:13	69073	2173	n/a	143	22
2016-10-05.19:11:14	69074	2174	n/a	160	18
2016-10-05.19:11:15	69075	2175	n/a	163	18
2016-10-05.19:11:17	69077	2177	n/a	232	22
2016-10-05.19:11:18	69078	2178	n/a	150	22
2016-10-05.19:11:19	69079	2179	n/a	146	18
2016-10-05.19:11:20	69080	2180	n/a	244	29
2016-10-05.19:11:21	69081	2181	n/a	169	20
2016-10-05.19:11:22	69082	2182	n/a	182	19
2016-10-05.19:11:23	69083	2183	n/a	149	18
2016-10-05.19:11:24	69084	2184	n/a	173	20
2016-10-05.19:11:25	69085	2185	n/a	154	17
2016-10-05.19:11:26	69086	2186	n/a	173	19
2016-10-05.19:11:28	69088	2188	n/a	184	19
2016-10-05.19:11:29	69089	2189	n/a	189	18
2016-10-05.19:11:30	69090	2190	n/a	199	20
2016-10-05.19:11:31	69091	2191	n/a	186	20
2016-10-05.19:11:32	69092	2192	n/a	135	19
2016-10-05.19:11:33	69093	2193	n/a	155	17
2016-10-05.19:11:34	69094	2194	n/a	192	20
2016-10-05.19:11:35	69095	2195	n/a	158	18
2016-10-05.19:11:36	69096	2196	n/a	160	20
2016-10-05.19:11:38	69098	2198	n/a	190	19
2016-10-05.19:11:39	69099	2199	n/a	157	18
2016-10-05.19:11:40	69100	2200	n/a	166	19
2016-10-05.19:11:41	69101	2201	n/a	146	17
2016-10-05.19:11:42	69102	2202	n/a	143	20
2016-10-05.19:11:43	69103	2203	n/a	119	24
2016-10-05.19:11:44	69104	2204	n/a	146	19
2016-10-05.19:11:45	69105	2205	n/a	135	17
2016-10-05.19:11:46	69106	2206	n/a	150	17
2016-10-05.19:11:48	69108	2208	n/a	199	20
2016-10-05.19:11:49	69109	2209	n/a	197	21
2016-10-05.19:11:50	69110	2210	n/a	147	17
2016-10-05.19:11:51	69111	2211	n/a	141	17
2016-10-05.19:11:52	69112	2212	n/a	153	22
2016-10-05.19:11:53	69113	2213	n/a	177	20
2016-10-05.19:11:54	69114	2214	n/a	137	18
2016-10-05.19:11:56	69116	2216	n/a	217	22
2016-10-05.19:11:57	69117	2217	n/a	153	17
2016-10-05.19:11:58	69118	2218	n/a	173	19
2016-10-05.19:11:59	69119	2219	n/a	232	21
2016-10-05.19:12:00	69120	2220	n/a	212	19
2016-10-05.19:12:01	69121	2221	n/a	190	19
2016-10-05.19:12:02	69122	2222	n/a	172	18
2016-10-05.19:12:04	69124	2224	n/a	159	18
2016-10-05.19:12:05	69125	2225	n/a	154	18
2016-10-05.19:12:06	69126	2226	n/a	160	18
2016-10-05.19:12:07	69127	2227	n/a	141	17
2016-10-05.19:12:08	69128	2228	n/a	180	21
2016-10-05.19:12:09	69129	2229	n/a	200	20
2016-10-05.19:12:10	69130	2230	n/a	194	19
2016-10-05.19:12:12	69132	2232	n/a	211	20
2016-10-05.19:12:13	69133	2233	n/a	163	18
2016-10-05.19:12:14	69134	2234	n/a	151	18
2016-10-05.19:12:15	69135	2235	n/a	141	17
2016-10-05.19:12:16	69136	2236	n/a	212	25
2016-10-05.19:12:17	69137	2237	n/a	132	16
2016-10-05.19:12:18	69138	2238	n/a	142	17
2016-10-05.19:12:19	69139	2239	n/a	159	19
2016-10-05.19:12:21	69141	2241	n/a	151	17
2016-10-05.19:12:22	69142	2242	n/a	156	17
2016-10-05.19:12:23	69143	2243	n/a	137	17
2016-10-05.19:12:24	69144	2244	n/a	167	18
2016-10-05.19:12:25	69145	2245	n/a	176	18
2016-10-05.19:12:26	69146	2246	n/a	150	18
2016-10-05.19:12:28	69148	2248	n/a	205	20
2016-10-05.19:12:29	69149	2249	n/a	154	17
2016-10-05.19:12:30	69150	2250	n/a	166	20
2016-10-05.19:12:31	69151	2251	n/a	205	22
2016-10-05.19:12:32	69152	2252	n/a	137	27
2016-10-05.19:12:33	69153	2253	n/a	129	16
2016-10-05.19:12:34	69154	2254	n/a	142	30
2016-10-05.19:12:35	69155	2255	n/a	118	19
2016-10-05.19:12:37	69157	2257	n/a	172	18
2016-10-05.19:12:38	69158	2258	n/a	183	20
2016-10-05.19:12:39	69159	2259	n/a	192	19
2016-10-05.19:12:40	69160	2260	n/a	171	18
2016-10-05.19:12:41	69161	2261	n/a	161	18
2016-10-05.19:12:42	69162	2262	n/a	167	17
2016-10-05.19:12:43	69163	2263	n/a	192	20
2016-10-05.19:12:44	69164	2264	n/a	144	17
2016-10-05.19:12:45	69165	2265	n/a	159	17
2016-10-05.19:12:47	69167	2267	n/a	199	20
2016-10-05.19:12:48	69168	2268	n/a	149	17
2016-10-05.19:12:49	69169	2269	n/a	184	19
2016-10-05.19:12:50	69170	2270	n/a	150	17
2016-10-05.19:12:51	69171	2271	n/a	190	21
2016-10-05.19:12:52	69172	2272	n/a	141	17
2016-10-05.19:12:54	69174	2274	n/a	148	21
2016-10-05.19:12:55	69175	2275	n/a	172	23
2016-10-05.19:12:56	69176	2276	n/a	195	19
2016-10-05.19:12:57	69177	2277	n/a	194	24
2016-10-05.19:12:59	69179	2279	n/a	145	17
2016-10-05.19:13:00	69180	2280	n/a	147	17
2016-10-05.19:13:01	69181	2281	n/a	157	29
2016-10-05.19:13:02	69182	2282	n/a	146	17
2016-10-05.19:13:03	69183	2283	n/a	135	17
2016-10-05.19:13:05	69185	2285	n/a	167	21
2016-10-05.19:13:06	69186	2286	n/a	148	24
2016-10-05.19:13:07	69187	2287	n/a	228	29
2016-10-05.19:13:08	69188	2288	n/a	191	20
2016-10-05.19:13:10	69190	2290	n/a	148	18
2016-10-05.19:13:11	69191	2291	n/a	151	17
2016-10-05.19:13:12	69192	2292	n/a	186	19
2016-10-05.19:13:13	69193	2293	n/a	139	19
2016-10-05.19:13:14	69194	2294	n/a	133	16
2016-10-05.19:13:16	69196	2296	n/a	144	17
2016-10-05.19:13:17	69197	2297	n/a	181	19
2016-10-05.19:13:18	69198	2298	n/a	190	25
2016-10-05.19:13:19	69199	2299	n/a	233	35
2016-10-05.19:13:20	69200	2300	n/a	206	32
2016-10-05.19:13:22	69202	2302	n/a	157	21
2016-10-05.19:13:23	69203	2303	n/a	186	25
2016-10-05.19:13:24	69204	2304	n/a	190	21
2016-10-05.19:13:25	69205	2305	n/a	198	23
2016-10-05.19:13:27	69207	2307	n/a	195	22
2016-10-05.19:13:28	69208	2308	n/a	156	18
2016-10-05.19:13:29	69209	2309	n/a	146	17
2016-10-05.19:13:30	69210	2310	n/a	183	21
2016-10-05.19:13:31	69211	2311	n/a	201	23
2016-10-05.19:13:32	69212	2312	n/a	162	18
2016-10-05.19:13:34	69214	2314	n/a	180	20
2016-10-05.19:13:35	69215	2315	n/a	188	19
2016-10-05.19:13:36	69216	2316	n/a	173	21
2016-10-05.19:13:37	69217	2317	n/a	165	18
2016-10-05.19:13:38	69218	2318	n/a	173	18
2016-10-05.19:13:39	69219	2319	n/a	167	20
2016-10-05.19:13:41	69221	2321	n/a	168	18
2016-10-05.19:13:42	69222	2322	n/a	147	20
2016-10-05.19:13:43	69223	2323	n/a	190	22
2016-10-05.19:13:44	69224	2324	n/a	176	19
2016-10-05.19:13:45	69225	2325	n/a	181	21
2016-10-05.19:13:46	69226	2326	n/a	154	19
2016-10-05.19:13:47	69227	2327	n/a	145	17
2016-10-05.19:13:49	69229	2329	n/a	135	16
2016-10-05.19:13:50	69230	2330	n/a	151	17
2016-10-05.19:13:51	69231	2331	n/a	145	18
2016-10-05.19:13:52	69232	2332	n/a	152	18
2016-10-05.19:13:53	69233	2333	n/a	202	21
2016-10-05.19:13:55	69235	2335	n/a	163	18
2016-10-05.19:13:56	69236	2336	n/a	134	18
2016-10-05.19:13:57	69237	2337	n/a	197	23
2016-10-05.19:13:58	69238	2338	n/a	211	20
2016-10-05.19:14:00	69240	2340	n/a	167	21
2016-10-05.19:14:01	69241	2341	n/a	148	18
2016-10-05.19:14:02	69242	2342	n/a	187	20
2016-10-05.19:14:03	69243	2343	n/a	162	18
2016-10-05.19:14:05	69245	2345	n/a	159	19
2016-10-05.19:14:06	69246	2346	n/a	152	17
2016-10-05.19:14:07	69247	2347	n/a	207	22
2016-10-05.19:14:08	69248	2348	n/a	158	20
2016-10-05.19:14:10	69250	2350	n/a	165	17
2016-10-05.19:14:11	69251	2351	n/a	154	19
2016-10-05.19:14:12	69252	2352	n/a	197	26
[truncated: 38,179 more rows]

## Sheet: 20161005 - Intervention
Version	OpenCV 3.1 - CUFF Blueprint v1 - Copy
Location	CRAE - Intervention
x-coordinate Boundary	0
y-coordinate Boundary	0
Threshold Value	138
Maximum Setup Frequency
Chamber width
Chamber height
Timestamp	Absolute 24-hr Seconds	Time (s)	Frequency (MHz)	x Avg.	y Avg.
2016-10-05.18:35:00	66900	0	10	484	330
2016-10-05.18:35:02	66902	2	10	461	333
2016-10-05.18:35:03	66903	3	10	483	331
2016-10-05.18:35:04	66904	4	10	494	337
2016-10-05.18:35:06	66906	6	10	408	297
2016-10-05.18:35:07	66907	7	10	470	339
2016-10-05.18:35:08	66908	8	10	488	352
2016-10-05.18:35:09	66909	9	10	506	356
2016-10-05.18:35:11	66911	11	10	465	309
2016-10-05.18:35:12	66912	12	10	473	320
2016-10-05.18:35:13	66913	13	10	480	329
2016-10-05.18:35:15	66915	15	10	482	337
2016-10-05.18:35:16	66916	16	10	377	283
2016-10-05.18:35:17	66917	17	10	458	333
2016-10-05.18:35:19	66919	19	10	456	313
2016-10-05.18:35:20	66920	20	20	438	316
2016-10-05.18:35:21	66921	21	20	489	348
2016-10-05.18:35:22	66922	22	20	426	303
2016-10-05.18:35:24	66924	24	20	484	340
2016-10-05.18:35:25	66925	25	20	475	333
2016-10-05.18:35:26	66926	26	20	471	344
2016-10-05.18:35:28	66928	28	20	469	326
2016-10-05.18:35:29	66929	29	20	376	273
2016-10-05.18:35:30	66930	30	20	461	325
2016-10-05.18:35:32	66932	32	20	460	311
2016-10-05.18:35:33	66933	33	20	431	316
2016-10-05.18:35:34	66934	34	20	485	349
2016-10-05.18:35:36	66936	36	20	503	349
2016-10-05.18:35:37	66937	37	20	492	327
2016-10-05.18:35:38	66938	38	20	489	329
2016-10-05.18:35:40	66940	40	30	450	332
2016-10-05.18:35:41	66941	41	30	414	284
2016-10-05.18:35:42	66942	42	30	403	279
2016-10-05.18:35:43	66943	43	30	459	313
2016-10-05.18:35:45	66945	45	30	465	333
2016-10-05.18:35:46	66946	46	30	467	327
2016-10-05.18:35:47	66947	47	30	490	341
2016-10-05.18:35:49	66949	49	30	492	345
2016-10-05.18:35:50	66950	50	30	392	278
2016-10-05.18:35:51	66951	51	30	432	294
2016-10-05.18:35:53	66953	53	30	404	297
2016-10-05.18:35:54	66954	54	30	414	287
2016-10-05.18:35:55	66955	55	30	385	285
2016-10-05.18:35:57	66957	57	30	486	337
2016-10-05.18:35:58	66958	58	30	450	311
2016-10-05.18:35:59	66959	59	30	464	337
2016-10-05.18:36:01	66961	61	40	393	277
2016-10-05.18:36:02	66962	62	40	451	316
2016-10-05.18:36:03	66963	63	40	409	281
2016-10-05.18:36:04	66964	64	40	490	341
2016-10-05.18:36:06	66966	66	40	452	311
2016-10-05.18:36:07	66967	67	40	466	327
2016-10-05.18:36:08	66968	68	40	467	327
2016-10-05.18:36:10	66970	70	40	413	285
2016-10-05.18:36:11	66971	71	40	404	285
2016-10-05.18:36:12	66972	72	40	475	343
2016-10-05.18:36:14	66974	74	40	468	330
2016-10-05.18:36:15	66975	75	40	492	341
2016-10-05.18:36:16	66976	76	40	503	350
2016-10-05.18:36:17	66977	77	40	446	310
2016-10-05.18:36:19	66979	79	40	472	345
2016-10-05.18:36:20	66980	80	50	386	268
2016-10-05.18:36:21	66981	81	50	504	346
2016-10-05.18:36:23	66983	83	50	434	305
2016-10-05.18:36:24	66984	84	50	371	274
2016-10-05.18:36:25	66985	85	50	408	277
2016-10-05.18:36:27	66987	87	50	440	320
2016-10-05.18:36:28	66988	88	50	373	261
2016-10-05.18:36:29	66989	89	50	404	294
2016-10-05.18:36:31	66991	91	50	360	270
2016-10-05.18:36:32	66992	92	50	415	273
2016-10-05.18:36:33	66993	93	50	463	320
2016-10-05.18:36:35	66995	95	50	481	328
2016-10-05.18:36:36	66996	96	50	388	266
2016-10-05.18:36:37	66997	97	50	422	281
2016-10-05.18:36:38	66998	98	50	360	256
2016-10-05.18:36:40	67000	100	60	407	294
2016-10-05.18:36:41	67001	101	60	498	332
2016-10-05.18:36:42	67002	102	60	423	305
2016-10-05.18:36:44	67004	104	60	493	347
2016-10-05.18:36:45	67005	105	60	466	320
2016-10-05.18:36:46	67006	106	60	501	343
2016-10-05.18:36:48	67008	108	60	464	325
2016-10-05.18:36:49	67009	109	60	498	343
2016-10-05.18:36:50	67010	110	60	467	318
2016-10-05.18:36:52	67012	112	60	471	335
2016-10-05.18:36:53	67013	113	60	429	283
2016-10-05.18:36:54	67014	114	60	383	268
2016-10-05.18:36:56	67016	116	60	489	344
2016-10-05.18:36:57	67017	117	60	486	346
2016-10-05.18:36:58	67018	118	60	410	287
2016-10-05.18:37:00	67020	120	70	487	343
2016-10-05.18:37:01	67021	121	70	438	305
2016-10-05.18:37:02	67022	122	70	391	285
2016-10-05.18:37:04	67024	124	70	462	316
2016-10-05.18:37:05	67025	125	70	480	338
2016-10-05.18:37:06	67026	126	70	471	331
2016-10-05.18:37:08	67028	128	70	482	337
2016-10-05.18:37:09	67029	129	70	475	328
2016-10-05.18:37:10	67030	130	70	473	328
2016-10-05.18:37:12	67032	132	70	405	270
2016-10-05.18:37:13	67033	133	70	489	330
2016-10-05.18:37:14	67034	134	70	483	337
2016-10-05.18:37:16	67036	136	70	390	288
2016-10-05.18:37:17	67037	137	70	337	261
2016-10-05.18:37:18	67038	138	70	362	262
2016-10-05.18:37:19	67039	139	70	366	252
2016-10-05.18:37:21	67041	141	80	414	291
2016-10-05.18:37:22	67042	142	80	524	343
2016-10-05.18:37:23	67043	143	80	458	323
2016-10-05.18:37:25	67045	145	80	486	340
2016-10-05.18:37:26	67046	146	80	395	275
2016-10-05.18:37:27	67047	147	80	479	340
2016-10-05.18:37:29	67049	149	80	488	337
2016-10-05.18:37:30	67050	150	80	487	341
2016-10-05.18:37:31	67051	151	80	427	309
2016-10-05.18:37:33	67053	153	80	431	294
2016-10-05.18:37:34	67054	154	80	484	341
2016-10-05.18:37:35	67055	155	80	400	269
2016-10-05.18:37:37	67057	157	80	499	351
2016-10-05.18:37:38	67058	158	80	457	319
2016-10-05.18:37:39	67059	159	80	405	290
2016-10-05.18:37:40	67060	160	90	461	326
2016-10-05.18:37:42	67062	162	90	473	328
2016-10-05.18:37:43	67063	163	90	405	278
2016-10-05.18:37:44	67064	164	90	470	333
2016-10-05.18:37:46	67066	166	90	484	330
2016-10-05.18:37:47	67067	167	90	376	279
2016-10-05.18:37:48	67068	168	90	364	265
2016-10-05.18:37:50	67070	170	90	450	308
2016-10-05.18:37:51	67071	171	90	479	339
2016-10-05.18:37:52	67072	172	90	416	292
2016-10-05.18:37:53	67073	173	90	365	261
2016-10-05.18:37:55	67075	175	90	500	356
2016-10-05.18:37:56	67076	176	90	372	269
2016-10-05.18:37:57	67077	177	90	502	359
2016-10-05.18:37:59	67079	179	90	469	329
2016-10-05.18:38:00	67080	180	100	491	345
2016-10-05.18:38:01	67081	181	100	468	320
2016-10-05.18:38:03	67083	183	100	431	292
2016-10-05.18:38:04	67084	184	100	471	336
2016-10-05.18:38:05	67085	185	100	430	281
2016-10-05.18:38:07	67087	187	100	481	345
2016-10-05.18:38:08	67088	188	100	462	307
2016-10-05.18:38:09	67089	189	100	478	340
2016-10-05.18:38:10	67090	190	100	466	338
2016-10-05.18:38:12	67092	192	100	356	280
2016-10-05.18:38:13	67093	193	100	510	362
2016-10-05.18:38:14	67094	194	100	470	335
2016-10-05.18:38:16	67096	196	100	416	294
2016-10-05.18:38:17	67097	197	100	459	317
2016-10-05.18:38:18	67098	198	100	449	308
2016-10-05.18:38:20	67100	200	110	480	334
2016-10-05.18:38:21	67101	201	110	501	355
2016-10-05.18:38:22	67102	202	110	403	286
2016-10-05.18:38:24	67104	204	110	497	346
2016-10-05.18:38:25	67105	205	110	372	269
2016-10-05.18:38:26	67106	206	110	421	286
2016-10-05.18:38:28	67108	208	110	383	267
2016-10-05.18:38:29	67109	209	110	408	280
2016-10-05.18:38:30	67110	210	110	359	269
2016-10-05.18:38:32	67112	212	110	420	282
2016-10-05.18:38:33	67113	213	110	480	339
2016-10-05.18:38:34	67114	214	110	418	286
2016-10-05.18:38:35	67115	215	110	447	324
2016-10-05.18:38:37	67117	217	110	415	297
2016-10-05.18:38:38	67118	218	110	363	268
2016-10-05.18:38:39	67119	219	110	487	334
2016-10-05.18:38:41	67121	221	120	466	337
2016-10-05.18:38:42	67122	222	120	453	317
2016-10-05.18:38:43	67123	223	120	490	350
2016-10-05.18:38:45	67125	225	120	362	284
2016-10-05.18:38:46	67126	226	120	379	271
2016-10-05.18:38:47	67127	227	120	470	340
2016-10-05.18:38:49	67129	229	120	427	299
2016-10-05.18:38:50	67130	230	120	473	324
2016-10-05.18:38:51	67131	231	120	441	311
2016-10-05.18:38:53	67133	233	120	377	265
2016-10-05.18:38:54	67134	234	120	395	289
2016-10-05.18:38:55	67135	235	120	479	332
2016-10-05.18:38:57	67137	237	120	421	298
2016-10-05.18:38:58	67138	238	120	361	281
2016-10-05.18:38:59	67139	239	120	403	274
2016-10-05.18:39:01	67141	241	130	449	305
2016-10-05.18:39:02	67142	242	130	372	272
2016-10-05.18:39:03	67143	243	130	486	356
2016-10-05.18:39:05	67145	245	130	485	343
2016-10-05.18:39:06	67146	246	130	471	331
2016-10-05.18:39:07	67147	247	130	432	311
2016-10-05.18:39:09	67149	249	130	473	343
2016-10-05.18:39:10	67150	250	130	437	300
2016-10-05.18:39:11	67151	251	130	489	342
2016-10-05.18:39:12	67152	252	130	473	332
2016-10-05.18:39:14	67154	254	130	338	256
2016-10-05.18:39:15	67155	255	130	490	353
2016-10-05.18:39:16	67156	256	130	450	324
2016-10-05.18:39:18	67158	258	130	439	311
2016-10-05.18:39:19	67159	259	130	489	343
2016-10-05.18:39:20	67160	260	140	376	273
2016-10-05.18:39:22	67162	262	140	491	351
2016-10-05.18:39:23	67163	263	140	366	272
2016-10-05.18:39:24	67164	264	140	419	293
2016-10-05.18:39:26	67166	266	140	458	317
2016-10-05.18:39:27	67167	267	140	453	311
2016-10-05.18:39:28	67168	268	140	438	301
2016-10-05.18:39:30	67170	270	140	393	276
2016-10-05.18:39:31	67171	271	140	494	354
2016-10-05.18:39:32	67172	272	140	464	330
2016-10-05.18:39:33	67173	273	140	437	298
2016-10-05.18:39:35	67175	275	140	376	267
2016-10-05.18:39:36	67176	276	140	433	308
2016-10-05.18:39:37	67177	277	140	451	317
2016-10-05.18:39:39	67179	279	140	489	343
2016-10-05.18:39:40	67180	280	150	462	328
2016-10-05.18:39:41	67181	281	150	380	267
2016-10-05.18:39:43	67183	283	150	375	278
2016-10-05.18:39:44	67184	284	150	476	353
2016-10-05.18:39:45	67185	285	150	443	317
2016-10-05.18:39:47	67187	287	150	478	342
2016-10-05.18:39:48	67188	288	150	462	316
2016-10-05.18:39:49	67189	289	150	496	322
2016-10-05.18:39:50	67190	290	150	487	355
2016-10-05.18:39:52	67192	292	150	468	316
2016-10-05.18:39:53	67193	293	150	505	351
2016-10-05.18:39:54	67194	294	150	500	357
2016-10-05.18:39:56	67196	296	150	464	327
2016-10-05.18:39:57	67197	297	150	462	321
2016-10-05.18:39:58	67198	298	150	489	328
2016-10-05.18:40:00	67200	300	160	494	344
2016-10-05.18:40:01	67201	301	160	435	307
2016-10-05.18:40:02	67202	302	160	487	340
2016-10-05.18:40:03	67203	303	160	455	311
2016-10-05.18:40:05	67205	305	160	452	312
2016-10-05.18:40:06	67206	306	160	425	298
2016-10-05.18:40:07	67207	307	160	490	343
2016-10-05.18:40:09	67209	309	160	427	300
2016-10-05.18:40:10	67210	310	160	481	343
2016-10-05.18:40:11	67211	311	160	440	312
2016-10-05.18:40:13	67213	313	160	406	283
2016-10-05.18:40:14	67214	314	160	490	344
2016-10-05.18:40:15	67215	315	160	496	354
2016-10-05.18:40:17	67217	317	160	468	329
2016-10-05.18:40:18	67218	318	160	370	267
2016-10-05.18:40:19	67219	319	160	494	343
2016-10-05.18:40:21	67221	321	170	397	283
2016-10-05.18:40:22	67222	322	170	439	306
2016-10-05.18:40:23	67223	323	170	430	300
2016-10-05.18:40:24	67224	324	170	481	319
2016-10-05.18:40:26	67226	326	170	484	337
2016-10-05.18:40:27	67227	327	170	450	303
2016-10-05.18:40:28	67228	328	170	487	339
2016-10-05.18:40:30	67230	330	170	487	356
2016-10-05.18:40:31	67231	331	170	493	342
2016-10-05.18:40:32	67232	332	170	443	308
2016-10-05.18:40:34	67234	334	170	445	310
2016-10-05.18:40:35	67235	335	170	438	289
2016-10-05.18:40:36	67236	336	170	473	333
2016-10-05.18:40:38	67238	338	170	460	319
2016-10-05.18:40:39	67239	339	170	430	302
2016-10-05.18:40:40	67240	340	180	373	278
2016-10-05.18:40:41	67241	341	180	486	337
2016-10-05.18:40:43	67243	343	180	469	347
2016-10-05.18:40:44	67244	344	180	478	333
2016-10-05.18:40:45	67245	345	180	483	337
2016-10-05.18:40:47	67247	347	180	471	324
2016-10-05.18:40:48	67248	348	180	433	293
2016-10-05.18:40:49	67249	349	180	468	328
2016-10-05.18:40:51	67251	351	180	376	277
2016-10-05.18:40:52	67252	352	180	491	343
2016-10-05.18:40:53	67253	353	180	385	273
2016-10-05.18:40:55	67255	355	180	473	328
2016-10-05.18:40:56	67256	356	180	475	328
2016-10-05.18:40:57	67257	357	180	447	318
2016-10-05.18:40:59	67259	359	180	468	330
2016-10-05.18:41:00	67260	360	190	448	325
2016-10-05.18:41:01	67261	361	190	431	302
2016-10-05.18:41:03	67263	363	190	367	264
2016-10-05.18:41:04	67264	364	190	458	333
2016-10-05.18:41:05	67265	365	190	492	343
2016-10-05.18:41:06	67266	366	190	503	360
2016-10-05.18:41:08	67268	368	190	406	285
2016-10-05.18:41:09	67269	369	190	453	316
2016-10-05.18:41:11	67271	371	190	446	332
2016-10-05.18:41:12	67272	372	190	489	346
2016-10-05.18:41:13	67273	373	190	498	340
2016-10-05.18:41:15	67275	375	190	405	283
2016-10-05.18:41:16	67276	376	190	370	274
2016-10-05.18:41:17	67277	377	190	474	335
2016-10-05.18:41:18	67278	378	190	472	346
2016-10-05.18:41:20	67280	380	200	460	328
2016-10-05.18:41:21	67281	381	200	430	326
2016-10-05.18:41:22	67282	382	200	455	319
2016-10-05.18:41:24	67284	384	200	367	281
2016-10-05.18:41:25	67285	385	200	481	347
2016-10-05.18:41:26	67286	386	200	494	341
2016-10-05.18:41:28	67288	388	200	389	274
2016-10-05.18:41:29	67289	389	200	482	347
2016-10-05.18:41:30	67290	390	200	361	266
2016-10-05.18:41:31	67291	391	200	443	316
2016-10-05.18:41:33	67293	393	200	407	287
2016-10-05.18:41:34	67294	394	200	449	324
2016-10-05.18:41:35	67295	395	200	376	269
2016-10-05.18:41:37	67297	397	200	469	335
2016-10-05.18:41:38	67298	398	200	500	367
2016-10-05.18:41:39	67299	399	200	420	299
2016-10-05.18:41:41	67301	401	210	498	354
2016-10-05.18:41:42	67302	402	210	463	322
2016-10-05.18:41:43	67303	403	210	447	316
2016-10-05.18:41:44	67304	404	210	434	306
2016-10-05.18:41:46	67306	406	210	424	304
2016-10-05.18:41:47	67307	407	210	487	354
2016-10-05.18:41:48	67308	408	210	486	328
2016-10-05.18:41:50	67310	410	210	486	338
2016-10-05.18:41:51	67311	411	210	467	319
2016-10-05.18:41:52	67312	412	210	355	267
2016-10-05.18:41:54	67314	414	210	477	354
2016-10-05.18:41:55	67315	415	210	489	358
2016-10-05.18:41:56	67316	416	210	487	358
2016-10-05.18:41:58	67318	418	210	456	335
2016-10-05.18:41:59	67319	419	210	385	273
2016-10-05.18:42:00	67320	420	220	369	272
2016-10-05.18:42:02	67322	422	220	460	327
2016-10-05.18:42:03	67323	423	220	432	302
2016-10-05.18:42:04	67324	424	220	479	345
2016-10-05.18:42:05	67325	425	220	470	339
2016-10-05.18:42:07	67327	427	220	367	269
2016-10-05.18:42:08	67328	428	220	485	333
2016-10-05.18:42:09	67329	429	220	491	356
2016-10-05.18:42:11	67331	431	220	501	372
2016-10-05.18:42:12	67332	432	220	396	288
2016-10-05.18:42:13	67333	433	220	448	312
2016-10-05.18:42:15	67335	435	220	461	321
2016-10-05.18:42:16	67336	436	220	476	325
2016-10-05.18:42:17	67337	437	220	466	334
2016-10-05.18:42:19	67339	439	220	387	286
2016-10-05.18:42:20	67340	440	230	481	347
2016-10-05.18:42:21	67341	441	230	393	293
2016-10-05.18:42:22	67342	442	230	425	280
2016-10-05.18:42:24	67344	444	230	484	355
2016-10-05.18:42:25	67345	445	230	367	273
2016-10-05.18:42:26	67346	446	230	474	344
2016-10-05.18:42:28	67348	448	230	491	360
2016-10-05.18:42:29	67349	449	230	427	299
2016-10-05.18:42:30	67350	450	230	437	323
2016-10-05.18:42:32	67352	452	230	454	321
2016-10-05.18:42:33	67353	453	230	384	276
2016-10-05.18:42:34	67354	454	230	473	346
2016-10-05.18:42:36	67356	456	230	434	309
2016-10-05.18:42:37	67357	457	230	384	272
2016-10-05.18:42:38	67358	458	230	412	278
2016-10-05.18:42:40	67360	460	240	467	339
2016-10-05.18:42:41	67361	461	240	465	334
2016-10-05.18:42:42	67362	462	240	422	280
2016-10-05.18:42:44	67364	464	240	431	287
2016-10-05.18:42:45	67365	465	240	452	320
2016-10-05.18:42:46	67366	466	240	483	338
2016-10-05.18:42:47	67367	467	240	495	348
2016-10-05.18:42:49	67369	469	240	445	294
2016-10-05.18:42:50	67370	470	240	432	302
2016-10-05.18:42:51	67371	471	240	475	331
2016-10-05.18:42:53	67373	473	240	506	340
2016-10-05.18:42:54	67374	474	240	400	293
2016-10-05.18:42:55	67375	475	240	469	339
2016-10-05.18:42:57	67377	477	240	358	272
2016-10-05.18:42:58	67378	478	240	435	322
2016-10-05.18:42:59	67379	479	240	464	342
2016-10-05.18:43:01	67381	481	250	490	344
2016-10-05.18:43:02	67382	482	250	465	346
2016-10-05.18:43:03	67383	483	250	436	315
2016-10-05.18:43:05	67385	485	250	386	273
2016-10-05.18:43:06	67386	486	250	496	354
2016-10-05.18:43:07	67387	487	250	383	281
2016-10-05.18:43:09	67389	489	250	467	336
2016-10-05.18:43:10	67390	490	250	421	290
2016-10-05.18:43:11	67391	491	250	348	264
2016-10-05.18:43:13	67393	493	250	362	260
2016-10-05.18:43:14	67394	494	250	348	267
2016-10-05.18:43:15	67395	495	250	471	344
2016-10-05.18:43:16	67396	496	250	431	294
2016-10-05.18:43:18	67398	498	250	468	328
2016-10-05.18:43:19	67399	499	250	454	312
2016-10-05.18:43:20	67400	500	260	370	272
2016-10-05.18:43:22	67402	502	260	469	345
2016-10-05.18:43:23	67403	503	260	404	290
2016-10-05.18:43:24	67404	504	260	471	351
2016-10-05.18:43:26	67406	506	260	384	265
2016-10-05.18:43:27	67407	507	260	366	265
2016-10-05.18:43:28	67408	508	260	467	341
2016-10-05.18:43:30	67410	510	260	474	331
2016-10-05.18:43:31	67411	511	260	348	273
2016-10-05.18:43:32	67412	512	260	409	281
2016-10-05.18:43:34	67414	514	260	479	352
2016-10-05.18:43:35	67415	515	260	497	337
2016-10-05.18:43:36	67416	516	260	392	276
2016-10-05.18:43:38	67418	518	260	473	324
2016-10-05.18:43:39	67419	519	260	433	302
2016-10-05.18:43:40	67420	520	270	440	335
2016-10-05.18:43:42	67422	522	270	492	354
2016-10-05.18:43:43	67423	523	270	405	286
2016-10-05.18:43:44	67424	524	270	350	273
2016-10-05.18:43:46	67426	526	270	440	323
2016-10-05.18:43:47	67427	527	270	448	330
2016-10-05.18:43:48	67428	528	270	375	279
2016-10-05.18:43:50	67430	530	270	489	342
2016-10-05.18:43:51	67431	531	270	355	270
2016-10-05.18:43:52	67432	532	270	487	337
2016-10-05.18:43:53	67433	533	270	463	334
2016-10-05.18:43:55	67435	535	270	477	342
2016-10-05.18:43:56	67436	536	270	346	262
2016-10-05.18:43:57	67437	537	270	475	338
2016-10-05.18:43:59	67439	539	270	481	347
2016-10-05.18:44:00	67440	540	280	496	350
2016-10-05.18:44:01	67441	541	280	483	348
2016-10-05.18:44:03	67443	543	280	411	293
2016-10-05.18:44:04	67444	544	280	432	303
2016-10-05.18:44:05	67445	545	280	429	294
2016-10-05.18:44:07	67447	547	280	478	339
2016-10-05.18:44:08	67448	548	280	487	349
2016-10-05.18:44:09	67449	549	280	471	348
2016-10-05.18:44:11	67451	551	280	488	354
2016-10-05.18:44:12	67452	552	280	398	284
2016-10-05.18:44:13	67453	553	280	408	295
2016-10-05.18:44:14	67454	554	280	406	275
2016-10-05.18:44:16	67456	556	280	390	278
2016-10-05.18:44:17	67457	557	280	486	342
2016-10-05.18:44:18	67458	558	280	434	312
2016-10-05.18:44:20	67460	560	290	391	279
2016-10-05.18:44:21	67461	561	290	384	272
2016-10-05.18:44:22	67462	562	290	393	287
2016-10-05.18:44:24	67464	564	290	384	279
2016-10-05.18:44:25	67465	565	290	416	284
2016-10-05.18:44:26	67466	566	290	382	278
2016-10-05.18:44:28	67468	568	290	488	348
2016-10-05.18:44:29	67469	569	290	454	326
2016-10-05.18:44:30	67470	570	290	386	279
2016-10-05.18:44:32	67472	572	290	475	336
2016-10-05.18:44:33	67473	573	290	500	352
2016-10-05.18:44:34	67474	574	290	478	330
2016-10-05.18:44:35	67475	575	290	435	323
2016-10-05.18:44:37	67477	577	290	428	296
2016-10-05.18:44:38	67478	578	290	412	281
2016-10-05.18:44:39	67479	579	290	460	326
2016-10-05.18:44:41	67481	581	300	455	316
2016-10-05.18:44:42	67482	582	300	499	357
2016-10-05.18:44:43	67483	583	300	391	267
2016-10-05.18:44:45	67485	585	300	427	305
2016-10-05.18:44:46	67486	586	300	454	328
2016-10-05.18:44:47	67487	587	300	396	286
2016-10-05.18:44:49	67489	589	300	386	272
2016-10-05.18:44:50	67490	590	300	469	331
2016-10-05.18:44:51	67491	591	300	438	316
2016-10-05.18:44:53	67493	593	300	471	341
2016-10-05.18:44:54	67494	594	300	422	288
2016-10-05.18:44:55	67495	595	300	490	349
2016-10-05.18:44:57	67497	597	300	461	327
2016-10-05.18:44:58	67498	598	300	412	289
2016-10-05.18:44:59	67499	599	300	463	326
2016-10-05.18:45:00	67500	600	310	380	276
2016-10-05.18:45:02	67502	602	310	407	297
2016-10-05.18:45:03	67503	603	310	371	276
2016-10-05.18:45:04	67504	604	310	388	274
2016-10-05.18:45:06	67506	606	310	456	341
2016-10-05.18:45:07	67507	607	310	362	269
2016-10-05.18:45:08	67508	608	310	452	314
2016-10-05.18:45:10	67510	610	310	404	279
2016-10-05.18:45:11	67511	611	310	483	346
2016-10-05.18:45:12	67512	612	310	424	293
2016-10-05.18:45:13	67513	613	310	357	280
2016-10-05.18:45:15	67515	615	310	420	292
2016-10-05.18:45:16	67516	616	310	384	283
2016-10-05.18:45:17	67517	617	310	432	288
2016-10-05.18:45:19	67519	619	310	363	274
2016-10-05.18:45:20	67520	620	320	384	277
2016-10-05.18:45:21	67521	621	320	431	307
2016-10-05.18:45:23	67523	623	320	421	295
2016-10-05.18:45:24	67524	624	320	427	294
2016-10-05.18:45:25	67525	625	320	493	336
2016-10-05.18:45:26	67526	626	320	481	346
2016-10-05.18:45:28	67528	628	320	456	324
2016-10-05.18:45:29	67529	629	320	468	314
2016-10-05.18:45:30	67530	630	320	502	356
2016-10-05.18:45:32	67532	632	320	455	315
2016-10-05.18:45:33	67533	633	320	381	277
2016-10-05.18:45:34	67534	634	320	467	307
2016-10-05.18:45:36	67536	636	320	400	279
2016-10-05.18:45:37	67537	637	320	474	330
2016-10-05.18:45:38	67538	638	320	515	356
2016-10-05.18:45:40	67540	640	330	462	337
2016-10-05.18:45:41	67541	641	330	429	305
2016-10-05.18:45:42	67542	642	330	471	325
2016-10-05.18:45:43	67543	643	330	476	339
2016-10-05.18:45:45	67545	645	330	489	350
2016-10-05.18:45:46	67546	646	330	456	326
2016-10-05.18:45:47	67547	647	330	377	274
2016-10-05.18:45:49	67549	649	330	477	346
2016-10-05.18:45:50	67550	650	330	499	350
2016-10-05.18:45:51	67551	651	330	420	295
2016-10-05.18:45:53	67553	653	330	405	299
2016-10-05.18:45:54	67554	654	330	472	343
2016-10-05.18:45:55	67555	655	330	495	343
2016-10-05.18:45:57	67557	657	330	466	320
2016-10-05.18:45:58	67558	658	330	478	347
2016-10-05.18:45:59	67559	659	330	463	328
2016-10-05.18:46:01	67561	661	340	489	355
2016-10-05.18:46:02	67562	662	340	470	339
2016-10-05.18:46:03	67563	663	340	420	292
2016-10-05.18:46:04	67564	664	340	475	342
2016-10-05.18:46:06	67566	666	340	384	278
2016-10-05.18:46:07	67567	667	340	468	341
2016-10-05.18:46:08	67568	668	340	465	327
2016-10-05.18:46:10	67570	670	340	480	351
2016-10-05.18:46:11	67571	671	340	460	323
2016-10-05.18:46:12	67572	672	340	491	345
2016-10-05.18:46:14	67574	674	340	390	279
2016-10-05.18:46:15	67575	675	340	394	285
2016-10-05.18:46:16	67576	676	340	476	335
2016-10-05.18:46:18	67578	678	340	499	352
2016-10-05.18:46:19	67579	679	340	491	333
2016-10-05.18:46:20	67580	680	350	436	296
2016-10-05.18:46:22	67582	682	350	483	347
2016-10-05.18:46:23	67583	683	350	409	286
2016-10-05.18:46:24	67584	684	350	459	328
2016-10-05.18:46:25	67585	685	350	419	297
2016-10-05.18:46:27	67587	687	350	356	273
2016-10-05.18:46:28	67588	688	350	414	296
2016-10-05.18:46:29	67589	689	350	451	333
2016-10-05.18:46:31	67591	691	350	475	349
2016-10-05.18:46:32	67592	692	350	477	335
2016-10-05.18:46:33	67593	693	350	413	283
2016-10-05.18:46:35	67595	695	350	427	314
2016-10-05.18:46:36	67596	696	350	454	329
2016-10-05.18:46:37	67597	697	350	484	360
2016-10-05.18:46:39	67599	699	350	382	279
2016-10-05.18:46:40	67600	700	360	428	302
2016-10-05.18:46:41	67601	701	360	455	319
2016-10-05.18:46:42	67602	702	360	394	289
2016-10-05.18:46:44	67604	704	360	433	305
2016-10-05.18:46:45	67605	705	360	445	315
2016-10-05.18:46:46	67606	706	360	466	345
2016-10-05.18:46:48	67608	708	360	428	312
2016-10-05.18:46:49	67609	709	360	477	340
2016-10-05.18:46:50	67610	710	360	450	316
2016-10-05.18:46:52	67612	712	360	420	311
2016-10-05.18:46:53	67613	713	360	450	312
2016-10-05.18:46:54	67614	714	360	482	347
2016-10-05.18:46:56	67616	716	360	439	315
2016-10-05.18:46:57	67617	717	360	464	322
2016-10-05.18:46:58	67618	718	360	456	335
2016-10-05.18:47:00	67620	720	370	475	337
2016-10-05.18:47:01	67621	721	370	464	316
2016-10-05.18:47:03	67623	723	370	391	281
2016-10-05.18:47:04	67624	724	370	428	298
2016-10-05.18:47:05	67625	725	370	464	324
2016-10-05.18:47:07	67627	727	370	475	333
2016-10-05.18:47:08	67628	728	370	429	288
2016-10-05.18:47:09	67629	729	370	469	337
2016-10-05.18:47:11	67631	731	370	373	271
2016-10-05.18:47:12	67632	732	370	434	303
2016-10-05.18:47:13	67633	733	370	366	267
2016-10-05.18:47:14	67634	734	370	446	322
2016-10-05.18:47:16	67636	736	370	435	315
2016-10-05.18:47:17	67637	737	370	365	277
2016-10-05.18:47:18	67638	738	370	473	339
2016-10-05.18:47:20	67640	740	380	447	314
2016-10-05.18:47:21	67641	741	380	497	349
2016-10-05.18:47:22	67642	742	380	492	329
2016-10-05.18:47:24	67644	744	380	445	315
2016-10-05.18:47:25	67645	745	380	388	284
2016-10-05.18:47:26	67646	746	380	418	312
2016-10-05.18:47:28	67648	748	380	384	273
2016-10-05.18:47:29	67649	749	380	483	337
2016-10-05.18:47:30	67650	750	380	446	321
2016-10-05.18:47:32	67652	752	380	419	283
2016-10-05.18:47:33	67653	753	380	390	284
2016-10-05.18:47:34	67654	754	380	447	320
2016-10-05.18:47:36	67656	756	380	463	315
2016-10-05.18:47:37	67657	757	380	420	300
2016-10-05.18:47:38	67658	758	380	474	335
2016-10-05.18:47:39	67659	759	380	380	269
2016-10-05.18:47:41	67661	761	390	417	291
2016-10-05.18:47:42	67662	762	390	445	326
2016-10-05.18:47:43	67663	763	390	474	332
2016-10-05.18:47:45	67665	765	390	449	312
2016-10-05.18:47:46	67666	766	390	459	328
2016-10-05.18:47:47	67667	767	390	402	282
2016-10-05.18:47:49	67669	769	390	390	284
2016-10-05.18:47:50	67670	770	390	470	324
2016-10-05.18:47:51	67671	771	390	421	307
2016-10-05.18:47:53	67673	773	390	463	334
2016-10-05.18:47:54	67674	774	390	426	289
2016-10-05.18:47:55	67675	775	390	354	270
2016-10-05.18:47:56	67676	776	390	465	339
2016-10-05.18:47:58	67678	778	390	445	322
2016-10-05.18:47:59	67679	779	390	456	344
2016-10-05.18:48:00	67680	780	400	428	312
2016-10-05.18:48:02	67682	782	400	363	281
2016-10-05.18:48:03	67683	783	400	433	314
2016-10-05.18:48:04	67684	784	400	415	298
2016-10-05.18:48:06	67686	786	400	479	340
2016-10-05.18:48:07	67687	787	400	432	302
2016-10-05.18:48:08	67688	788	400	384	270
2016-10-05.18:48:10	67690	790	400	470	329
2016-10-05.18:48:11	67691	791	400	493	355
2016-10-05.18:48:12	67692	792	400	449	331
2016-10-05.18:48:14	67694	794	400	464	341
2016-10-05.18:48:15	67695	795	400	429	314
2016-10-05.18:48:16	67696	796	400	448	320
2016-10-05.18:48:18	67698	798	400	406	290
2016-10-05.18:48:19	67699	799	400	435	309
2016-10-05.18:48:20	67700	800	410	380	285
2016-10-05.18:48:22	67702	802	410	451	321
2016-10-05.18:48:23	67703	803	410	490	346
2016-10-05.18:48:24	67704	804	410	481	343
2016-10-05.18:48:25	67705	805	410	524	347
2016-10-05.18:48:27	67707	807	410	481	342
2016-10-05.18:48:28	67708	808	410	487	347
2016-10-05.18:48:29	67709	809	410	484	339
2016-10-05.18:48:31	67711	811	410	375	270
2016-10-05.18:48:32	67712	812	410	464	333
2016-10-05.18:48:33	67713	813	410	474	321
2016-10-05.18:48:35	67715	815	410	477	348
2016-10-05.18:48:36	67716	816	410	394	284
2016-10-05.18:48:37	67717	817	410	451	332
2016-10-05.18:48:38	67718	818	410	454	325
2016-10-05.18:48:40	67720	820	420	417	298
2016-10-05.18:48:41	67721	821	420	430	327
2016-10-05.18:48:42	67722	822	420	377	262
2016-10-05.18:48:44	67724	824	420	451	314
2016-10-05.18:48:45	67725	825	420	481	343
2016-10-05.18:48:46	67726	826	420	468	337
2016-10-05.18:48:48	67728	828	420	452	324
2016-10-05.18:48:49	67729	829	420	477	351
2016-10-05.18:48:50	67730	830	420	463	330
2016-10-05.18:48:52	67732	832	420	390	284
2016-10-05.18:48:53	67733	833	420	420	293
2016-10-05.18:48:54	67734	834	420	480	346
2016-10-05.18:48:56	67736	836	420	430	320
2016-10-05.18:48:57	67737	837	420	457	333
2016-10-05.18:48:58	67738	838	420	382	265
2016-10-05.18:48:59	67739	839	420	407	299
2016-10-05.18:49:01	67741	841	430	502	360
2016-10-05.18:49:02	67742	842	430	444	326
2016-10-05.18:49:03	67743	843	430	413	278
2016-10-05.18:49:05	67745	845	430	501	348
2016-10-05.18:49:06	67746	846	430	418	291
2016-10-05.18:49:07	67747	847	430	467	321
2016-10-05.18:49:09	67749	849	430	488	347
2016-10-05.18:49:10	67750	850	430	479	340
2016-10-05.18:49:11	67751	851	430	474	342
2016-10-05.18:49:13	67753	853	430	421	307
2016-10-05.18:49:14	67754	854	430	390	281
2016-10-05.18:49:15	67755	855	430	471	343
2016-10-05.18:49:16	67756	856	430	484	334
2016-10-05.18:49:18	67758	858	430	463	335
2016-10-05.18:49:19	67759	859	430	400	279
2016-10-05.18:49:20	67760	860	440	403	287
2016-10-05.18:49:22	67762	862	440	478	345
2016-10-05.18:49:23	67763	863	440	468	361
2016-10-05.18:49:24	67764	864	440	498	356
2016-10-05.18:49:26	67766	866	440	431	296
2016-10-05.18:49:27	67767	867	440	489	357
2016-10-05.18:49:28	67768	868	440	457	327
2016-10-05.18:49:30	67770	870	440	454	333
2016-10-05.18:49:31	67771	871	440	473	343
2016-10-05.18:49:32	67772	872	440	490	355
2016-10-05.18:49:34	67774	874	440	464	329
2016-10-05.18:49:35	67775	875	440	407	284
2016-10-05.18:49:36	67776	876	440	363	280
2016-10-05.18:49:37	67777	877	440	380	277
2016-10-05.18:49:39	67779	879	440	488	336
2016-10-05.18:49:40	67780	880	450	460	321
2016-10-05.18:49:41	67781	881	450	410	287
2016-10-05.18:49:43	67783	883	450	444	319
2016-10-05.18:49:44	67784	884	450	406	272
2016-10-05.18:49:45	67785	885	450	483	353
[truncated: 2,047 more rows]

## Sheet: 20161028 - Intervention
Version	OpenCV 3.1 - CUFF Blueprint v1 - Copy
[truncated: 13,574 more rows]

[truncated: 1 more sheets: 20161028 - Control]
